# Supplementary material for: The Lysine Specific Demethylase-1 Negatively Regulates the COL9A1 Gene in Human Articular Chondrocytes
Source: Int J Mol Sci. 2020 Aug 31;21(17):6322. doi: 10.3390/ijms21176322 (PMC7504057; doi:10.3390/ijms21176322)
Supplement: Supplementary file 1 [file ijms-21-06322-s001.zip]

Archive with 3 entries (3 files):
- figures S123.pdf
- Supp dataset1-siA.xlsx
- Supp dataset2-IL1.xlsx
