# Supplementary material for: The Lysine Specific Demethylase-1 Negatively Regulates the COL9A1 Gene in Human Articular Chondrocytes
Source: Int J Mol Sci. 2020 Aug 31;21(17):6322. doi: 10.3390/ijms21176322 (PMC7504057; doi:10.3390/ijms21176322)
Supplement: Supplementary file 1 [file ijms-21-06322-s001.zip › Supp dataset1-siA.xlsx]

## Sheet: Feuil1
Gene.stable.ID	baseMean	log2FoldChange	lfcSE	pvalue	padj	Gene.name	Gene.description	Chromosome.scaffold.name	Gene.start..bp.	Gene.end..bp.	Strand
ENSG00000004487	698.35657891997	-2.02477103401197	0.148879520017258	1.32899925437617e-43	1.79268709422802e-39	KDM1A	lysine demethylase 1A [Source:HGNC Symbol;Acc:HGNC:29079]	1	23019443	23083689	1
ENSG00000116489	2263.78918964596	-1.92557465430467	0.155076307059881	5.90159411274175e-37	3.98033014933867e-33	CAPZA1	capping actin protein of muscle Z-line subunit alpha 1 [Source:HGNC Symbol;Acc:HGNC:1488]	1	112619805	112671616	1
ENSG00000164023	1404.55753627092	1.21920609008947	0.113930913243753	5.26437429227111e-28	2.36703816094817e-24	SGMS2	sphingomyelin synthase 2 [Source:HGNC Symbol;Acc:HGNC:28395]	4	107824563	107915047	1
ENSG00000115170	2600.50055672343	-1.23928165016145	0.123796382963256	6.59370216426481e-25	2.2235612123442e-21	ACVR1	activin A receptor type 1 [Source:HGNC Symbol;Acc:HGNC:171]	2	157736444	157876330	-1
ENSG00000130766	695.979088797504	-1.14059291928792	0.132394294971287	3.62667829472679e-19	9.78405270351393e-16	SESN2	sestrin 2 [Source:HGNC Symbol;Acc:HGNC:20746]	1	28259518	28282491	1
ENSG00000253719	1013.63612835369	-1.11178977222768	0.129349314610341	4.82529127003677e-19	1.08480589902543e-15	ATXN7L3B	ataxin 7 like 3B [Source:HGNC Symbol;Acc:HGNC:37931]	12	74537835	74545430	1
ENSG00000135047	16394.7962491898	-0.994843101829472	0.119852897110219	5.32436772729887e-18	1.02600566105049e-14	CTSL	cathepsin L [Source:HGNC Symbol;Acc:HGNC:2537]	9	87726109	87731469	1
ENSG00000101255	553.947039118496	-1.36030038458665	0.180149028758558	2.00553754702252e-15	3.38158699647334e-12	TRIB3	tribbles pseudokinase 3 [Source:HGNC Symbol;Acc:HGNC:16228]	20	362835	397559	1
ENSG00000108950	818.684722579249	-1.10299638029306	0.149921668103703	1.01283810432059e-14	1.37730630999692e-11	FAM20A	FAM20A golgi associated secretory pathway pseudokinase [Source:HGNC Symbol;Acc:HGNC:23015]	17	68535113	68601367	-1
ENSG00000100647	1162.69260686826	-1.20294339848249	0.163779255587385	1.02105887018824e-14	1.37730630999692e-11	SUSD6	sushi domain containing 6 [Source:HGNC Symbol;Acc:HGNC:19956]	14	69611596	69715144	1
ENSG00000196663	607.300450745685	1.19269953089656	0.164172569268759	1.6994060418278e-14	2.08393528165593e-11	TECPR2	tectonin beta-propeller repeat containing 2 [Source:HGNC Symbol;Acc:HGNC:19957]	14	102362941	102502477	1
ENSG00000154783	593.568789002482	-1.10851912143419	0.153589550668814	2.41759845461585e-14	2.7175821295261e-11	FGD5	FYVE, RhoGEF and PH domain containing 5 [Source:HGNC Symbol;Acc:HGNC:19117]	3	14810853	14934571	1
ENSG00000113389	827.358711274423	1.17230765896618	0.166557699474185	1.01117230149852e-13	1.04920793653181e-10	NPR3	natriuretic peptide receptor 3 [Source:HGNC Symbol;Acc:HGNC:7945]	5	32689070	32791724	1
ENSG00000086289	402.845004461304	-1.28054739231121	0.183213360662679	1.14995429129886e-13	1.05662360349102e-10	EPDR1	ependymin related 1 [Source:HGNC Symbol;Acc:HGNC:17572]	7	37683843	37951936	1
ENSG00000171307	444.734990072176	-1.08470147751398	0.154565228017976	1.174983620162e-13	1.05662360349102e-10	ZDHHC16	zinc finger DHHC-type containing 16 [Source:HGNC Symbol;Acc:HGNC:20714]	10	97446170	97457370	1
ENSG00000152127	1287.27232483688	-1.24317883116109	0.178794882007922	1.36903617593062e-13	1.15418306107051e-10	MGAT5	alpha-1,6-mannosylglycoprotein 6-beta-N-acetylglucosaminyltransferase [Source:HGNC Symbol;Acc:HGNC:7049]	2	134119983	134454621	1
ENSG00000134108	2181.72927228237	-0.817038912501362	0.118333668186122	1.99808743074349e-13	1.58542360901758e-10	ARL8B	ADP ribosylation factor like GTPase 8B [Source:HGNC Symbol;Acc:HGNC:25564]	3	5122245	5180912	1
ENSG00000011201	1132.62124534701	1.07618387997579	0.155954397208137	2.73903969345666e-13	2.05260591250205e-10	ANOS1	anosmin 1 [Source:HGNC Symbol;Acc:HGNC:6211]	X	8528874	8732137	-1
ENSG00000067560	7617.69581897352	0.616613285550808	0.0897939252308179	4.40923020504093e-13	3.13032138083143e-10	RHOA	ras homolog family member A [Source:HGNC Symbol;Acc:HGNC:667]	3	49359145	49412998	-1
ENSG00000116584	3932.68543204932	-0.851525430577593	0.126075826460509	6.29165543268808e-13	4.24340700657648e-10	ARHGEF2	Rho/Rac guanine nucleotide exchange factor 2 [Source:HGNC Symbol;Acc:HGNC:682]	1	155946851	156007070	-1
ENSG00000130513	776.042830670078	-1.48939408278452	0.22515546642724	8.19867512090653e-13	5.26628231932896e-10	GDF15	growth differentiation factor 15 [Source:HGNC Symbol;Acc:HGNC:30142]	19	18374731	18389176	1
ENSG00000243742	181.44336010428	-1.58285131709604	0.242449918419792	2.51725319191347e-12	1.54341946844185e-09	RPLP0P2	ribosomal protein lateral stalk subunit P0 pseudogene 2 [Source:HGNC Symbol;Acc:HGNC:17960]	11	61615036	61639449	1
ENSG00000135917	576.082167651876	-0.955792237069344	0.146134165938612	2.84911913669058e-12	1.67094643629649e-09	SLC19A3	solute carrier family 19 member 3 [Source:HGNC Symbol;Acc:HGNC:16266]	2	227683763	227718028	-1
ENSG00000168003	3557.39522780456	-0.826362070140064	0.126282466629633	3.10916050012646e-12	1.74747774942524e-09	SLC3A2	solute carrier family 3 member 2 [Source:HGNC Symbol;Acc:HGNC:11026]	11	62856102	62888875	1
ENSG00000130487	110.651605139995	-3.024026918857	0.466330341680275	5.85914975266587e-12	3.1613628405484e-09	KLHDC7B	kelch domain containing 7B [Source:HGNC Symbol;Acc:HGNC:25145]	22	50545899	50551023	1
ENSG00000077274	202.561735388428	2.08621333850996	0.329756620290698	6.64292981542222e-12	3.44640308770117e-09	CAPN6	calpain 6 [Source:HGNC Symbol;Acc:HGNC:1483]	X	111245099	111270483	-1
ENSG00000176018	958.301167626866	0.740039160434608	0.115075301364975	7.83186820181394e-12	3.91274333978771e-09	LYSMD3	LysM domain containing 3 [Source:HGNC Symbol;Acc:HGNC:26969]	5	90515611	90529584	-1
ENSG00000091527	3152.4168303724	0.674352559084708	0.104758894542891	8.72184661050386e-12	4.20174960461023e-09	CDV3	CDV3 homolog [Source:HGNC Symbol;Acc:HGNC:26928]	3	133573730	133590261	1
ENSG00000069869	1004.18003468356	0.839393074371486	0.131587229925036	9.88376893938215e-12	4.5973158352871e-09	NEDD4	NEDD4 E3 ubiquitin protein ligase [Source:HGNC Symbol;Acc:HGNC:7727]	15	55826922	55993746	-1
ENSG00000227036	561.143511508273	-0.933647022517983	0.149404520793808	2.31602418972907e-11	1.04136167650851e-08	LINC00511	long intergenic non-protein coding RNA 511 [Source:HGNC Symbol;Acc:HGNC:43564]	17	72290091	72640472	-1
ENSG00000100522	1996.94381683992	0.79910349810779	0.129229420706084	3.58373878088075e-11	1.55938878759034e-08	GNPNAT1	glucosamine-phosphate N-acetyltransferase 1 [Source:HGNC Symbol;Acc:HGNC:19980]	14	52775193	52791668	-1
ENSG00000106105	3834.18264441395	-0.736836547599028	0.122780526616041	1.02988304522829e-10	4.34127887408887e-08	GARS1	glycyl-tRNA synthetase 1 [Source:HGNC Symbol;Acc:HGNC:4162]	7	30594838	30634033	1
ENSG00000169714	3406.86629006018	-0.669136411857787	0.111448463728766	1.63215330509339e-10	6.67155028254691e-08	CNBP	CCHC-type zinc finger nucleic acid binding protein [Source:HGNC Symbol;Acc:HGNC:13164]	3	129169484	129183922	-1
ENSG00000138829	1952.90435988064	0.994385883025427	0.168063200153452	1.79435870570521e-10	7.06625566853059e-08	FBN2	fibrillin 2 [Source:HGNC Symbol;Acc:HGNC:3604]	5	128257909	128659185	-1
ENSG00000136542	2342.7207879322	0.789407240346297	0.133525797816215	1.83348616204738e-10	7.06625566853059e-08	GALNT5	polypeptide N-acetylgalactosaminyltransferase 5 [Source:HGNC Symbol;Acc:HGNC:4127]	2	157257705	157318491	1
ENSG00000104331	5354.28676729156	0.67249751659937	0.113968823062374	2.24771416383568e-10	8.42206009888318e-08	IMPAD1	inositol monophosphatase domain containing 1 [Source:HGNC Symbol;Acc:HGNC:26019]	8	56957931	56993867	-1
ENSG00000167004	10772.5440340649	-0.748034886291056	0.128568331896739	3.45344169106895e-10	1.25901283704943e-07	PDIA3	protein disulfide isomerase family A member 3 [Source:HGNC Symbol;Acc:HGNC:4606]	15	43746410	43773278	1
ENSG00000148848	5983.8960635001	1.02307836751013	0.176895917407872	3.74314247778127e-10	1.29589967284824e-07	ADAM12	ADAM metallopeptidase domain 12 [Source:HGNC Symbol;Acc:HGNC:190]	10	126012381	126388455	-1
ENSG00000169826	2804.83693413053	0.647768007460956	0.111281308423864	3.74676308407455e-10	1.29589967284824e-07	CSGALNACT2	chondroitin sulfate N-acetylgalactosaminyltransferase 2 [Source:HGNC Symbol;Acc:HGNC:24292]	10	43138445	43185302	1
ENSG00000165244	333.983446242994	1.46999050005356	0.256461436325002	4.01414580271184e-10	1.3536703183195e-07	ZNF367	zinc finger protein 367 [Source:HGNC Symbol;Acc:HGNC:18320]	9	96385941	96418370	-1
ENSG00000168209	1074.01882580248	-0.915430755736533	0.160090663134733	6.07390076696986e-10	1.99831335233308e-07	DDIT4	DNA damage inducible transcript 4 [Source:HGNC Symbol;Acc:HGNC:24944]	10	72273924	72276036	1
ENSG00000138413	1410.70979934171	-0.620805481558551	0.107798165955607	6.22364779463368e-10	1.99882821670985e-07	IDH1	isocitrate dehydrogenase (NADP(+)) 1 [Source:HGNC Symbol;Acc:HGNC:5382]	2	208236227	208266074	-1
ENSG00000158467	1607.0278449024	-0.956504040959739	0.166746074510631	6.8992242574191e-10	2.11847367198199e-07	AHCYL2	adenosylhomocysteinase like 2 [Source:HGNC Symbol;Acc:HGNC:22204]	7	129225023	129430211	1
ENSG00000138756	607.631012070597	0.78283464844732	0.13727876826104	6.91028553393192e-10	2.11847367198199e-07	BMP2K	BMP2 inducible kinase [Source:HGNC Symbol;Acc:HGNC:18041]	4	78776342	78916372	1
ENSG00000121644	1032.03045290271	0.778614026921725	0.137374828389033	8.43121397721682e-10	2.49797153367513e-07	DESI2	desumoylating isopeptidase 2 [Source:HGNC Symbol;Acc:HGNC:24264]	1	244653103	244709033	1
ENSG00000103222	9929.89845100542	-0.599019319904982	0.105251895318641	8.51854774624181e-10	2.49797153367513e-07	ABCC1	ATP binding cassette subfamily C member 1 [Source:HGNC Symbol;Acc:HGNC:51]	16	15949577	16143074	1
ENSG00000112280	186.2164393558	1.59229896886435	0.289954793588279	1.33173143121598e-09	3.82206920758986e-07	COL9A1	collagen type IX alpha 1 chain [Source:HGNC Symbol;Acc:HGNC:2217]	6	70215061	70303083	-1
ENSG00000157823	323.481053040422	-0.946909942173105	0.17078714085517	1.48833553609597e-09	4.18253292633302e-07	AP3S2	adaptor related protein complex 3 subunit sigma 2 [Source:HGNC Symbol;Acc:HGNC:571]	15	89830599	89894638	-1
ENSG00000138166	752.641919433961	-1.16629722690431	0.211704291355487	1.71812451708188e-09	4.72975134916683e-07	DUSP5	dual specificity phosphatase 5 [Source:HGNC Symbol;Acc:HGNC:3071]	10	110497907	110511533	1
ENSG00000213639	4148.79221927001	-0.699194293739704	0.126491410951331	1.85667171517875e-09	5.00892895320924e-07	PPP1CB	protein phosphatase 1 catalytic subunit beta [Source:HGNC Symbol;Acc:HGNC:9282]	2	28751640	28802940	1
ENSG00000139318	4269.03179874544	-0.923238301420711	0.169501188449357	2.19498817360082e-09	5.80552852425519e-07	DUSP6	dual specificity phosphatase 6 [Source:HGNC Symbol;Acc:HGNC:3072]	12	89347235	89352501	-1
ENSG00000272886	1064.15553318634	-0.657309849363532	0.120224974426539	2.6649704458673e-09	6.91303583544308e-07	DCP1A	decapping mRNA 1A [Source:HGNC Symbol;Acc:HGNC:18714]	3	53283429	53347586	-1
ENSG00000141429	7042.68714218766	0.77463137990894	0.144827570802399	5.04167119029746e-09	1.2741321647095e-06	GALNT1	polypeptide N-acetylgalactosaminyltransferase 1 [Source:HGNC Symbol;Acc:HGNC:4123]	18	35581117	35711834	1
ENSG00000007237	2488.24542033398	-0.667540561716777	0.125046960835292	5.10096210948686e-09	1.2741321647095e-06	AC005747.1	growth arrest specific 7 [Source:NCBI gene;Acc:8522]	17	9910609	10198551	-1
ENSG00000215183	886.913784481266	-0.95366512558475	0.179679005403017	5.19514189777023e-09	1.2741321647095e-06	MSMP	microseminoprotein, prostate associated [Source:HGNC Symbol;Acc:HGNC:29663]	9	35752990	35756613	-1
ENSG00000103018	762.926364581909	-0.711089655898587	0.134828930287659	6.54997983796642e-09	1.57772639347016e-06	CYB5B	cytochrome b5 type B [Source:HGNC Symbol;Acc:HGNC:24374]	16	69424619	69466264	1
ENSG00000102409	399.469339066516	-0.768551217934592	0.147428991802941	1.07911211172193e-08	2.50967987500295e-06	BEX4	brain expressed X-linked 4 [Source:HGNC Symbol;Acc:HGNC:25475]	X	103215108	103217246	1
ENSG00000188725	851.090519635965	0.607698647150329	0.116417602764665	1.20067604497653e-08	2.74507104587938e-06	SMIM15	small integral membrane protein 15 [Source:HGNC Symbol;Acc:HGNC:33861]	5	61157704	61162468	-1
ENSG00000178904	1304.87567103004	0.595116889628389	0.113876585036109	1.3148266212174e-08	2.89483921297162e-06	DPY19L3	dpy-19 like C-mannosyltransferase 3 [Source:HGNC Symbol;Acc:HGNC:27120]	19	32405543	32485895	1
ENSG00000158850	491.346915463941	-0.956247573516133	0.185987327550205	1.31600469875119e-08	2.89483921297162e-06	B4GALT3	beta-1,4-galactosyltransferase 3 [Source:HGNC Symbol;Acc:HGNC:926]	1	161171310	161177968	-1
ENSG00000132953	891.474558487532	0.641085430634457	0.123425224265536	1.33056587741301e-08	2.89483921297162e-06	XPO4	exportin 4 [Source:HGNC Symbol;Acc:HGNC:17796]	13	20777329	20903048	-1
ENSG00000126368	964.01532064779	-0.986116252030274	0.195177927828302	2.26378519200796e-08	4.84701562777704e-06	NR1D1	nuclear receptor subfamily 1 group D member 1 [Source:HGNC Symbol;Acc:HGNC:7962]	17	40092793	40100589	-1
ENSG00000166272	1427.48891058677	-0.657346740306021	0.130338772503739	2.53947108243221e-08	5.3523320985825e-06	WBP1L	WW domain binding protein 1 like [Source:HGNC Symbol;Acc:HGNC:23510]	10	102743948	102834516	1
ENSG00000013375	2629.33930612206	0.627034365725804	0.12402018637208	2.77266668074853e-08	5.73467740029581e-06	PGM3	phosphoglucomutase 3 [Source:HGNC Symbol;Acc:HGNC:8907]	6	83161150	83193936	-1
ENSG00000170454	112.636406590639	-1.51557469499822	0.305535125494878	2.87618637283901e-08	5.73467740029581e-06	KRT75	keratin 75 [Source:HGNC Symbol;Acc:HGNC:24431]	12	52424070	52434371	-1
ENSG00000224596	381.505373186912	-0.819874528158271	0.164404148316581	2.89263980217139e-08	5.73467740029581e-06	ZMIZ1-AS1	ZMIZ1 antisense RNA 1 [Source:HGNC Symbol;Acc:HGNC:27433]	10	78943328	79067895	-1
ENSG00000165678	2633.21717013111	-0.593071056836949	0.117235710626824	2.93344755445482e-08	5.73467740029581e-06	GHITM	growth hormone inducible transmembrane protein [Source:HGNC Symbol;Acc:HGNC:17281]	10	84139509	84153568	1
ENSG00000175197	629.617132041407	-0.928952713201571	0.185137082922835	3.10483545864628e-08	5.98301792881138e-06	DDIT3	DNA damage inducible transcript 3 [Source:HGNC Symbol;Acc:HGNC:2726]	12	57516588	57521737	-1
ENSG00000054654	324.805705617759	1.01126813826754	0.203750678327335	3.33524924730042e-08	6.33650381645568e-06	SYNE2	spectrin repeat containing nuclear envelope protein 2 [Source:HGNC Symbol;Acc:HGNC:17084]	14	63761899	64226433	1
ENSG00000134755	298.971446958295	0.875527153218925	0.176729895971889	3.72981044612577e-08	6.98769626497091e-06	DSC2	desmocollin 2 [Source:HGNC Symbol;Acc:HGNC:3036]	18	31058840	31102522	-1
ENSG00000159202	2774.71498536726	-0.68682189303721	0.138565296916159	3.84997517908164e-08	7.00973974689412e-06	UBE2Z	ubiquitin conjugating enzyme E2 Z [Source:HGNC Symbol;Acc:HGNC:25847]	17	48908407	48929056	1
ENSG00000113083	10211.9790565948	0.614142617338164	0.123135469389387	3.89747558022877e-08	7.00973974689412e-06	LOX	lysyl oxidase [Source:HGNC Symbol;Acc:HGNC:6664]	5	122063195	122078360	-1
ENSG00000149633	1044.39846899324	-0.979728651554598	0.199781500482903	4.52216047457911e-08	8.02623982126285e-06	KIAA1755	KIAA1755 [Source:HGNC Symbol;Acc:HGNC:29372]	20	38210503	38260772	-1
ENSG00000103042	766.860071746341	-0.629877284699298	0.12630443185878	5.82735853290599e-08	1.0208472629918e-05	SLC38A7	solute carrier family 38 member 7 [Source:HGNC Symbol;Acc:HGNC:25582]	16	58665109	58684770	-1
ENSG00000172216	1224.59153160403	-0.798796522960086	0.164573933699428	6.43048141657406e-08	1.1120610747201e-05	CEBPB	CCAAT enhancer binding protein beta [Source:HGNC Symbol;Acc:HGNC:1834]	20	50190830	50192668	1
ENSG00000104635	36065.9812274362	-1.0445677281143	0.217072184289292	6.53539807076937e-08	1.11589853894441e-05	SLC39A14	solute carrier family 39 member 14 [Source:HGNC Symbol;Acc:HGNC:20858]	8	22367249	22434129	1
ENSG00000197594	5396.35302440351	0.778778585306472	0.161028812328819	6.76491585001205e-08	1.14064937376016e-05	ENPP1	ectonucleotide pyrophosphatase/phosphodiesterase 1 [Source:HGNC Symbol;Acc:HGNC:3356]	6	131808016	131895155	1
ENSG00000128165	334.081874419584	-1.07154217084412	0.225428458148442	8.75655712525287e-08	1.45823702546341e-05	ADM2	adrenomedullin 2 [Source:HGNC Symbol;Acc:HGNC:28898]	22	50481543	50486440	1
ENSG00000082438	1424.75460169342	0.65987114489374	0.137413132170453	1.00602882806548e-07	1.63497865804521e-05	COBLL1	cordon-bleu WH2 repeat protein like 1 [Source:HGNC Symbol;Acc:HGNC:23571]	2	164653624	164843679	-1
ENSG00000170955	525.435293277946	-0.767432241531468	0.163669821567347	1.48133527383502e-07	2.35079194220713e-05	CAVIN3	caveolae associated protein 3 [Source:HGNC Symbol;Acc:HGNC:9400]	11	6318946	6320532	-1
ENSG00000107789	844.664580726402	0.639625350215557	0.138855095831981	1.51207319615781e-07	2.3605646363354e-05	MINPP1	multiple inositol-polyphosphate phosphatase 1 [Source:HGNC Symbol;Acc:HGNC:7102]	10	87504875	87553461	1
ENSG00000161544	204.493368405551	-1.09817282409681	0.237001320400759	1.5224933157475e-07	2.3605646363354e-05	CYGB	cytoglobin [Source:HGNC Symbol;Acc:HGNC:16505]	17	76527356	76551175	-1
ENSG00000164284	497.23234249362	-0.684231684881208	0.146575426975989	1.74658721191931e-07	2.64715897770558e-05	GRPEL2	GrpE like 2, mitochondrial [Source:HGNC Symbol;Acc:HGNC:21060]	5	149345430	149354583	1
ENSG00000161057	1227.37046973126	-0.656357757776381	0.140778657905077	1.91466459654177e-07	2.86965674919465e-05	PSMC2	proteasome 26S subunit, ATPase 2 [Source:HGNC Symbol;Acc:HGNC:9548]	7	103344254	103369395	1
ENSG00000145416	144.372954075324	1.12243944689628	0.244220730241305	2.0766315013304e-07	3.07820684851052e-05	MARCHF1	membrane associated ring-CH-type finger 1 [Source:HGNC Symbol;Acc:HGNC:26077]	4	163524298	164384050	-1
ENSG00000011347	148.774749887407	-1.36814819583447	0.300509895220361	2.10293210327421e-07	3.08330990663759e-05	SYT7	synaptotagmin 7 [Source:HGNC Symbol;Acc:HGNC:11514]	11	61513714	61581148	-1
ENSG00000149177	393.067205291343	-0.856021723315252	0.186165628577558	2.24192899013143e-07	3.2108220925403e-05	PTPRJ	protein tyrosine phosphatase receptor type J [Source:HGNC Symbol;Acc:HGNC:9673]	11	47980558	48170841	1
ENSG00000070669	1226.70021900487	-0.706501145122967	0.153400334883826	2.24859873546407e-07	3.2108220925403e-05	ASNS	asparagine synthetase (glutamine-hydrolyzing) [Source:HGNC Symbol;Acc:HGNC:753]	7	97851677	97872542	-1
ENSG00000101311	335.337083613573	-1.2063615917898	0.266006239045192	2.26130994730023e-07	3.2108220925403e-05	FERMT1	fermitin family member 1 [Source:HGNC Symbol;Acc:HGNC:15889]	20	6074845	6123544	-1
ENSG00000164684	598.503454242144	1.06334453864906	0.234012939182274	2.3742684844234e-07	3.33609454024867e-05	ZNF704	zinc finger protein 704 [Source:HGNC Symbol;Acc:HGNC:32291]	8	80628451	80874781	-1
ENSG00000124766	2667.75908065203	-0.595479019512086	0.128998292385305	2.52162670300467e-07	3.47083904049286e-05	SOX4	SRY-box transcription factor 4 [Source:HGNC Symbol;Acc:HGNC:11200]	6	21593751	21598619	1
ENSG00000154127	1074.51991009044	-0.80677844350305	0.177445302197147	2.5589200461446e-07	3.4865931820651e-05	UBASH3B	ubiquitin associated and SH3 domain containing B [Source:HGNC Symbol;Acc:HGNC:29884]	11	122655722	122814473	1
ENSG00000111335	9924.55397808197	-0.964173507782108	0.212297561339348	2.62480521079711e-07	3.54059974884422e-05	OAS2	2'-5'-oligoadenylate synthetase 2 [Source:HGNC Symbol;Acc:HGNC:8087]	12	112978395	113011723	1
ENSG00000165175	420.510333656028	-0.821366866035337	0.181207836332423	2.95162432342864e-07	3.94202579195336e-05	MID1IP1	MID1 interacting protein 1 [Source:HGNC Symbol;Acc:HGNC:20715]	X	38801432	38806537	1
ENSG00000111711	1860.13192699318	0.64454020707651	0.143823322009139	4.91152159501968e-07	6.30966807573528e-05	GOLT1B	golgi transport 1B [Source:HGNC Symbol;Acc:HGNC:20175]	12	21501781	21518408	1
ENSG00000075223	21693.4481639748	0.688246624048498	0.154773270926713	4.97584645901835e-07	6.33199932883948e-05	SEMA3C	semaphorin 3C [Source:HGNC Symbol;Acc:HGNC:10725]	7	80742538	80922359	-1
ENSG00000119900	2016.37570708774	0.636653123477621	0.142396211644146	5.06147847728023e-07	6.38077412897505e-05	OGFRL1	opioid growth factor receptor like 1 [Source:HGNC Symbol;Acc:HGNC:21378]	6	71288811	71309059	1
ENSG00000144481	70.453672537887	-1.9037701681611	0.44971645336726	5.20820753478248e-07	6.50495476265564e-05	TRPM8	transient receptor potential cation channel subfamily M member 8 [Source:HGNC Symbol;Acc:HGNC:17961]	2	233917373	234019522	1
ENSG00000135069	1630.5426397687	-0.725627288283888	0.163598103582474	5.33028711884885e-07	6.57987467602095e-05	PSAT1	phosphoserine aminotransferase 1 [Source:HGNC Symbol;Acc:HGNC:19129]	9	78297125	78330093	1
ENSG00000107731	1148.59278918139	-0.770152820392446	0.174465775524805	5.36575145942846e-07	6.57987467602095e-05	UNC5B	unc-5 netrin receptor B [Source:HGNC Symbol;Acc:HGNC:12568]	10	71212570	71302864	1
ENSG00000196932	259.162404100262	0.985092264682241	0.227338830685237	6.1715679275275e-07	7.43288212271593e-05	TMEM26	transmembrane protein 26 [Source:HGNC Symbol;Acc:HGNC:28550]	10	61406642	61453381	-1
ENSG00000181656	71.3339381888135	-1.46148758518832	0.336725133649748	6.30852097514386e-07	7.46452977488733e-05	GPR88	G protein-coupled receptor 88 [Source:HGNC Symbol;Acc:HGNC:4539]	1	100538139	100542021	1
ENSG00000184307	136.243614210889	1.05241493555838	0.242464507179162	6.68310993787135e-07	7.8389973871258e-05	ZDHHC23	zinc finger DHHC-type containing 23 [Source:HGNC Symbol;Acc:HGNC:28654]	3	113947901	113965401	1
ENSG00000164930	826.281523195618	-0.595896976009281	0.135489783456518	7.02304292223803e-07	8.16670913604041e-05	FZD6	frizzled class receptor 6 [Source:HGNC Symbol;Acc:HGNC:4044]	8	103298433	103332866	1
ENSG00000188290	64.1620364058614	-1.62651323555397	0.390994721516845	1.14861198940893e-06	0.000128046505166422	HES4	hes family bHLH transcription factor 4 [Source:HGNC Symbol;Acc:HGNC:24149]	1	998962	1000172	-1
ENSG00000134107	3113.50775066484	-0.593218054484631	0.139385654433836	1.20540779750879e-06	0.00013170557162631	BHLHE40	basic helix-loop-helix family member e40 [Source:HGNC Symbol;Acc:HGNC:1046]	3	4979437	4985323	1
ENSG00000157833	266.108317336635	-0.84563630464603	0.200558408977961	1.21072658326507e-06	0.00013170557162631	GAREM2	GRB2 associated regulator of MAPK1 subtype 2 [Source:HGNC Symbol;Acc:HGNC:27172]	2	26173088	26189663	1
ENSG00000139292	185.041793430921	1.12053689829764	0.269019420604636	1.24852064310898e-06	0.000133661071070611	LGR5	leucine rich repeat containing G protein-coupled receptor 5 [Source:HGNC Symbol;Acc:HGNC:4504]	12	71439798	71586310	1
ENSG00000150938	4887.21781722647	0.677541646516803	0.160226559764119	1.36964501985028e-06	0.00014433704431844	CRIM1	cysteine rich transmembrane BMP regulator 1 [Source:HGNC Symbol;Acc:HGNC:2359]	2	36355778	36551135	1
ENSG00000112144	792.022219430295	0.622083754074116	0.147882966804817	1.5948601661915e-06	0.000161870612374941	ICK	intestinal cell kinase [Source:HGNC Symbol;Acc:HGNC:21219]	6	53001279	53061802	-1
ENSG00000116016	9729.42672807868	-0.652588939851636	0.16611154374421	1.73040348004392e-06	0.0001710675979801	EPAS1	endothelial PAS domain protein 1 [Source:HGNC Symbol;Acc:HGNC:3374]	2	46293667	46386697	1
ENSG00000173641	437.772120281739	0.880444294558861	0.212801985788053	1.73743501544026e-06	0.0001710675979801	HSPB7	heat shock protein family B (small) member 7 [Source:HGNC Symbol;Acc:HGNC:5249]	1	16014028	16019594	-1
ENSG00000173110	49.1689310932567	-2.24416489423374	0.565724815945366	1.75333120854632e-06	0.000171381772986096	HSPA6	heat shock protein family A (Hsp70) member 6 [Source:HGNC Symbol;Acc:HGNC:5239]	1	161524540	161526894	1
ENSG00000115963	12381.400067701	-0.614677403680697	0.148392664195795	1.95006649351295e-06	0.0001852425840211	RND3	Rho family GTPase 3 [Source:HGNC Symbol;Acc:HGNC:671]	2	150468195	150539011	-1
ENSG00000112715	12035.1265994377	-0.753174102111891	0.184265562508298	1.98417559608047e-06	0.000187164647661046	VEGFA	vascular endothelial growth factor A [Source:HGNC Symbol;Acc:HGNC:12680]	6	43770184	43786487	1
ENSG00000092621	1190.03901602772	-0.651304726859295	0.159322619641552	2.51250460120639e-06	0.000232131332641596	PHGDH	phosphoglycerate dehydrogenase [Source:HGNC Symbol;Acc:HGNC:8923]	1	119648411	119744226	1
ENSG00000186106	210.104955821316	-0.874125644645899	0.217063596049833	2.62687007107268e-06	0.000239417908031753	ANKRD46	ankyrin repeat domain 46 [Source:HGNC Symbol;Acc:HGNC:27229]	8	100509752	100559784	-1
ENSG00000138347	128.881740986505	1.22681877291921	0.306887234988126	2.66821756924032e-06	0.00024155427376834	MYPN	myopalladin [Source:HGNC Symbol;Acc:HGNC:23246]	10	68106117	68212017	1
ENSG00000065060	917.970865477068	-0.592605845408732	0.145174081724602	2.76436995491324e-06	0.000248590575478831	UHRF1BP1	UHRF1 binding protein 1 [Source:HGNC Symbol;Acc:HGNC:21216]	6	34792015	34883138	1
ENSG00000138449	1118.74350444665	0.996007346823318	0.253458776813978	3.12106136371016e-06	0.000278807925397923	SLC40A1	solute carrier family 40 member 1 [Source:HGNC Symbol;Acc:HGNC:10909]	2	189560579	189583758	-1
ENSG00000064666	1251.21808195165	0.678852523156915	0.169313708946536	3.4339390853055e-06	0.000300781846244714	CNN2	calponin 2 [Source:HGNC Symbol;Acc:HGNC:2156]	19	1026586	1039068	1
ENSG00000164929	100.652152423835	-1.03156463452191	0.263308916497296	3.95271232266613e-06	0.000341782926413099	BAALC	BAALC binder of MAP3K1 and KLF4 [Source:HGNC Symbol;Acc:HGNC:14333]	8	103140713	103230305	1
ENSG00000119669	1569.47645463115	-0.677187390059482	0.170671853443682	4.02004483788727e-06	0.000345390986103576	IRF2BPL	interferon regulatory factor 2 binding protein like [Source:HGNC Symbol;Acc:HGNC:14282]	14	77024543	77028708	-1
ENSG00000111981	146.636762576036	-0.946506206529271	0.242139103884909	4.33998704639431e-06	0.000368189215527124	ULBP1	UL16 binding protein 1 [Source:HGNC Symbol;Acc:HGNC:14893]	6	149963943	149973715	1
ENSG00000111799	47608.5254359064	0.771341873553484	0.19633013681403	4.38484142381852e-06	0.0003696695372868	COL12A1	collagen type XII alpha 1 chain [Source:HGNC Symbol;Acc:HGNC:2188]	6	75084326	75206053	-1
ENSG00000187325	467.939522283991	0.691388846838939	0.176558484590947	4.78559618067053e-06	0.000393615285860151	TAF9B	TATA-box binding protein associated factor 9b [Source:HGNC Symbol;Acc:HGNC:17306]	X	78129748	78139650	-1
ENSG00000078081	97.8372465758534	-1.38280996769744	0.364475624606752	5.56723292147869e-06	0.000455129726532279	LAMP3	lysosomal associated membrane protein 3 [Source:HGNC Symbol;Acc:HGNC:14582]	3	183122215	183163839	-1
ENSG00000256235	546.966979998969	-0.642349601796427	0.1662612125008	5.92712406498722e-06	0.000475898669717932	SMIM3	small integral membrane protein 3 [Source:HGNC Symbol;Acc:HGNC:30248]	5	150777946	150796734	1
ENSG00000136153	2522.53280934207	0.65058988051157	0.166852256109531	6.03121170491444e-06	0.000478558909927005	LMO7	LIM domain 7 [Source:HGNC Symbol;Acc:HGNC:6646]	13	75620434	75859870	1
ENSG00000132561	521.591250508896	0.883004496901793	0.233214430376159	6.10784584474224e-06	0.000481805453799579	MATN2	matrilin 2 [Source:HGNC Symbol;Acc:HGNC:6908]	8	97868840	98036724	1
ENSG00000101935	401.220311319877	0.777403099237675	0.199558765997499	6.18567569677831e-06	0.000482303927594466	AMMECR1	AMMECR nuclear protein 1 [Source:HGNC Symbol;Acc:HGNC:467]	X	110194186	110440233	-1
ENSG00000211448	791.963276934602	0.833859780251149	0.217663775295981	6.33530265813707e-06	0.000491131595147189	DIO2	iodothyronine deiodinase 2 [Source:HGNC Symbol;Acc:HGNC:2884]	14	80197527	80387757	-1
ENSG00000172432	2214.84165033073	-0.632306289262436	0.163200820268624	6.38442402421279e-06	0.000492111403786322	GTPBP2	GTP binding protein 2 [Source:HGNC Symbol;Acc:HGNC:4670]	6	43605316	43629264	-1
ENSG00000133739	306.456342348749	0.620276842769108	0.163660532219315	6.81432392173996e-06	0.00052226372375199	LRRCC1	leucine rich repeat and coiled-coil centrosomal protein 1 [Source:HGNC Symbol;Acc:HGNC:29373]	8	85107215	85146080	1
ENSG00000146676	1844.05597968697	-0.589244527592922	0.152981284423623	6.94887860530192e-06	0.000529567364445862	PURB	purine rich element binding protein B [Source:HGNC Symbol;Acc:HGNC:9702]	7	44876299	44885530	-1
ENSG00000132623	132.563939556654	0.911605044978025	0.239515052225548	7.04710139221348e-06	0.000534035677975099	ANKEF1	ankyrin repeat and EF-hand domain containing 1 [Source:HGNC Symbol;Acc:HGNC:15803]	20	9986126	10058303	1
ENSG00000111863	433.974638926179	-0.740522726434758	0.19616426844195	7.69249983185046e-06	0.0005766241981482	ADTRP	androgen dependent TFPI regulating protein [Source:HGNC Symbol;Acc:HGNC:21214]	6	11712054	11807046	-1
ENSG00000149798	203.467373910796	-0.794941791814542	0.209586628585255	7.69459230978397e-06	0.0005766241981482	CDC42EP2	CDC42 effector protein 2 [Source:HGNC Symbol;Acc:HGNC:16263]	11	65314866	65322417	1
ENSG00000106258	203.12404220001	1.10004029863342	0.294226790763407	8.63843542485539e-06	0.000623122221635692	CYP3A5	cytochrome P450 family 3 subfamily A member 5 [Source:HGNC Symbol;Acc:HGNC:2638]	7	99648194	99679998	-1
ENSG00000185950	775.987367413643	-0.693573763320269	0.186887369071204	9.98721944513824e-06	0.000707380937727508	IRS2	insulin receptor substrate 2 [Source:HGNC Symbol;Acc:HGNC:6126]	13	109752695	109786583	-1
ENSG00000172817	582.834853233957	0.766959173589945	0.206602428868055	1.01088485457584e-05	0.000707380937727508	CYP7B1	cytochrome P450 family 7 subfamily B member 1 [Source:HGNC Symbol;Acc:HGNC:2652]	8	64587763	64798737	-1
ENSG00000175592	1936.45704816558	-0.688346501917194	0.185979390218071	1.01211743629186e-05	0.000707380937727508	FOSL1	FOS like 1, AP-1 transcription factor subunit [Source:HGNC Symbol;Acc:HGNC:13718]	11	65892049	65900573	-1
ENSG00000111331	20174.0558686015	-0.757686866265508	0.204732607212245	1.02932652106208e-05	0.000707398112835834	OAS3	2'-5'-oligoadenylate synthetase 3 [Source:HGNC Symbol;Acc:HGNC:8088]	12	112938444	112973251	1
ENSG00000176046	1490.89774001144	-0.609137802949605	0.163410800084694	1.1199369270349e-05	0.00075534146043869	NUPR1	nuclear protein 1, transcriptional regulator [Source:HGNC Symbol;Acc:HGNC:29990]	16	28532708	28539174	-1
ENSG00000172340	835.524827418775	-0.647652813254545	0.176528592725178	1.26230612984231e-05	0.000830597433436237	SUCLG2	succinate-CoA ligase GDP-forming beta subunit [Source:HGNC Symbol;Acc:HGNC:11450]	3	67360460	67654614	-1
ENSG00000148926	3554.76461971791	-0.684234376246168	0.188416801771992	1.30625094321802e-05	0.000855340726847952	ADM	adrenomedullin [Source:HGNC Symbol;Acc:HGNC:259]	11	10305073	10307397	1
ENSG00000143514	915.681869847696	-0.599820040968055	0.16315526828839	1.33550266921433e-05	0.000865943540401288	TP53BP2	tumor protein p53 binding protein 2 [Source:HGNC Symbol;Acc:HGNC:12000]	1	223779893	223845954	-1
ENSG00000149591	1354.53016734423	0.844532509530736	0.233233693486253	1.3545185401004e-05	0.000866944966209408	TAGLN	transgelin [Source:HGNC Symbol;Acc:HGNC:11553]	11	117199370	117207464	1
ENSG00000128965	219.819679324214	-0.883824893916985	0.244239775456818	1.35610784987905e-05	0.000866944966209408	CHAC1	ChaC glutathione specific gamma-glutamylcyclotransferase 1 [Source:HGNC Symbol;Acc:HGNC:28680]	15	40952962	40956512	1
ENSG00000076706	121.963597034587	0.906782974071541	0.252195642684721	1.41428851937106e-05	0.000895649663746304	MCAM	melanoma cell adhesion molecule [Source:HGNC Symbol;Acc:HGNC:6934]	11	119308529	119321521	-1
ENSG00000001460	157.60513611791	-0.876692984814103	0.244690296156266	1.50168677802152e-05	0.000946553876108986	STPG1	sperm tail PG-rich repeat containing 1 [Source:HGNC Symbol;Acc:HGNC:28070]	1	24356999	24416934	-1
ENSG00000141404	365.592501127851	0.685719114515484	0.188773917711175	1.50906501335161e-05	0.00094678037046976	GNAL	G protein subunit alpha L [Source:HGNC Symbol;Acc:HGNC:4388]	18	11689264	11885685	1
ENSG00000135048	624.306051020155	0.628716791704667	0.172915462339792	1.55790735787692e-05	0.000968415315686716	CEMIP2	cell migration inducing hyaluronidase 2 [Source:HGNC Symbol;Acc:HGNC:11869]	9	71683366	71816690	-1
ENSG00000134762	197.352070323621	-0.801702813157566	0.225076006137257	1.6929372412257e-05	0.0010380013839497	DSC3	desmocollin 3 [Source:HGNC Symbol;Acc:HGNC:3037]	18	30989365	31042815	-1
ENSG00000099875	797.072351072444	-0.649179679532151	0.179844258154349	1.72025508460635e-05	0.00104524868631779	MKNK2	MAPK interacting serine/threonine kinase 2 [Source:HGNC Symbol;Acc:HGNC:7111]	19	2037465	2051244	-1
ENSG00000149294	84.8114275879098	0.939027121266214	0.265495774141245	1.85884467316125e-05	0.00110457955049657	NCAM1	neural cell adhesion molecule 1 [Source:HGNC Symbol;Acc:HGNC:7656]	11	112961247	113278436	1
ENSG00000156802	1165.10947789552	0.70177602045118	0.200682489226803	2.31860435921124e-05	0.0013598110522348	ATAD2	ATPase family AAA domain containing 2 [Source:HGNC Symbol;Acc:HGNC:30123]	8	123319850	123416350	-1
ENSG00000166402	347.108444539243	0.636134945059093	0.180692595464071	2.39369979995159e-05	0.00139777561045658	TUB	TUB bipartite transcription factor [Source:HGNC Symbol;Acc:HGNC:12406]	11	8019244	8106112	1
ENSG00000011523	339.180993122398	-0.657654856391121	0.187868903325255	2.47321887107179e-05	0.0014345999021583	CEP68	centrosomal protein 68 [Source:HGNC Symbol;Acc:HGNC:29076]	2	65056366	65087004	1
ENSG00000137265	76.1355490725469	-1.22318695223808	0.35926635148477	2.56243439352887e-05	0.00147083734188557	IRF4	interferon regulatory factor 4 [Source:HGNC Symbol;Acc:HGNC:6119]	6	391752	411443	1
ENSG00000198542	1221.20434457807	0.599104711447108	0.170165279069744	2.61129641759977e-05	0.00147999064609258	ITGBL1	integrin subunit beta like 1 [Source:HGNC Symbol;Acc:HGNC:6164]	13	101452593	101720856	1
ENSG00000272335	133.283818007145	-0.774553995218017	0.226683332430952	3.02331894650438e-05	0.00166455303140399	AC093297.2	novel transcript	5	44826076	44828592	1
ENSG00000135842	2213.51077252923	-0.613518540317049	0.177888606902915	3.07572646119459e-05	0.00168652334288837	NIBAN1	niban apoptosis regulator 1 [Source:HGNC Symbol;Acc:HGNC:16784]	1	184790724	184974508	-1
ENSG00000116106	302.729847775143	0.627974771837448	0.183056104314292	3.15893601103666e-05	0.00171818096180941	EPHA4	EPH receptor A4 [Source:HGNC Symbol;Acc:HGNC:3388]	2	221418027	221574202	-1
ENSG00000128422	140.391079181203	-1.09294209671167	0.332505606542286	3.36947929922235e-05	0.00181079307837491	KRT17	keratin 17 [Source:HGNC Symbol;Acc:HGNC:6427]	17	41619442	41624842	-1
ENSG00000082482	166.211418958963	0.829363745417366	0.247153287895968	3.4560714703037e-05	0.00184995825646534	KCNK2	potassium two pore domain channel subfamily K member 2 [Source:HGNC Symbol;Acc:HGNC:6277]	1	215005775	215237093	1
ENSG00000154217	543.920063230951	-0.827824473132893	0.245917023519642	3.48810992001438e-05	0.00185240609098716	PITPNC1	phosphatidylinositol transfer protein cytoplasmic 1 [Source:HGNC Symbol;Acc:HGNC:21045]	17	67377281	67697261	1
ENSG00000156140	77.7721383934982	1.0868038761646	0.329349459278099	3.76963058180954e-05	0.0019708739115515	ADAMTS3	ADAM metallopeptidase with thrombospondin type 1 motif 3 [Source:HGNC Symbol;Acc:HGNC:219]	4	72280969	72569221	-1
ENSG00000164649	234.436215087884	0.705740352733106	0.212966690789779	4.62528526485187e-05	0.00234161732616843	CDCA7L	cell division cycle associated 7 like [Source:HGNC Symbol;Acc:HGNC:30777]	7	21900899	21945903	-1
ENSG00000198108	277.157675381658	0.664480530099296	0.199861476554906	4.63497535834363e-05	0.00234161732616843	CHSY3	chondroitin sulfate synthase 3 [Source:HGNC Symbol;Acc:HGNC:24293]	5	129904465	130186634	1
ENSG00000162772	358.146127076736	-0.820451076020902	0.250597234301894	4.7707235863361e-05	0.00238341816504028	ATF3	activating transcription factor 3 [Source:HGNC Symbol;Acc:HGNC:785]	1	212565334	212620777	1
ENSG00000167995	264.59437098386	-0.762166621960417	0.231999907762623	4.83498565725079e-05	0.00239722949689802	BEST1	bestrophin 1 [Source:HGNC Symbol;Acc:HGNC:12703]	11	61950063	61965515	1
ENSG00000214357	116.706744981928	0.92477600819688	0.284694370297401	4.85168398438105e-05	0.00239722949689802	NEURL1B	neuralized E3 ubiquitin protein ligase 1B [Source:HGNC Symbol;Acc:HGNC:35422]	5	172641263	172691540	1
ENSG00000074181	603.66090190014	-0.850907446198283	0.263273971036965	5.32434786909184e-05	0.00256500458593499	NOTCH3	notch receptor 3 [Source:HGNC Symbol;Acc:HGNC:7883]	19	15159038	15200995	-1
ENSG00000174807	71.0687883519112	0.983803892067052	0.30787703319199	5.75456505317247e-05	0.00272322674666133	CD248	CD248 molecule [Source:HGNC Symbol;Acc:HGNC:18219]	11	66314494	66317044	-1
ENSG00000131016	2227.77449973567	-0.703321876908935	0.215028593789403	5.77391096111752e-05	0.00272322674666133	AKAP12	A-kinase anchoring protein 12 [Source:HGNC Symbol;Acc:HGNC:370]	6	151239967	151358559	1
ENSG00000072274	6045.8420862858	-0.665165653126552	0.207626491320247	6.15158269616066e-05	0.00287123525911803	TFRC	transferrin receptor [Source:HGNC Symbol;Acc:HGNC:11763]	3	196027183	196082096	-1
ENSG00000129988	387.717145673955	-0.656989978312411	0.204049784097064	6.19748936635328e-05	0.00288268738147377	LBP	lipopolysaccharide binding protein [Source:HGNC Symbol;Acc:HGNC:6517]	20	38346482	38377013	1
ENSG00000162390	127.45640227662	0.720063092997944	0.223633901133794	6.40164899451988e-05	0.00296741729508861	ACOT11	acyl-CoA thioesterase 11 [Source:HGNC Symbol;Acc:HGNC:18156]	1	54542257	54639192	1
ENSG00000088826	1088.28634425125	-0.706972493315998	0.221801382960674	6.5388444772712e-05	0.00301129224357123	SMOX	spermine oxidase [Source:HGNC Symbol;Acc:HGNC:15862]	20	4120980	4187747	1
ENSG00000178752	734.575888081518	-0.66069657005725	0.205763635476416	6.84200386710902e-05	0.00312853525977741	ERFE	erythroferrone [Source:HGNC Symbol;Acc:HGNC:26727]	2	238158970	238168900	1
ENSG00000075643	434.64357138898	-0.585734314093955	0.18090900306863	6.86753315967382e-05	0.00312959982401487	MOCOS	molybdenum cofactor sulfurase [Source:HGNC Symbol;Acc:HGNC:18234]	18	36187497	36272157	1
ENSG00000175130	198.279149464768	-0.703742357647939	0.223629639101021	7.73922850640085e-05	0.00351496475834482	MARCKSL1	MARCKS like 1 [Source:HGNC Symbol;Acc:HGNC:7142]	1	32333839	32336233	-1
ENSG00000167772	830.583212497726	-0.673036037887163	0.216776029649434	8.35551069609297e-05	0.0037569161259866	ANGPTL4	angiopoietin like 4 [Source:HGNC Symbol;Acc:HGNC:16039]	19	8363289	8374370	1
ENSG00000138193	537.409980148066	0.825711983906729	0.26709339777484	8.70593741674008e-05	0.00388855595411944	PLCE1	phospholipase C epsilon 1 [Source:HGNC Symbol;Acc:HGNC:17175]	10	94030812	94332823	1
ENSG00000164976	346.712223596455	0.714056106685599	0.231499369920089	8.94433752787545e-05	0.00396616499002967	MYORG	myogenesis regulating glycosidase (putative) [Source:HGNC Symbol;Acc:HGNC:19918]	9	34366666	34376898	-1
ENSG00000183856	400.366455983942	0.738412728073809	0.239553986058292	9.00904688751485e-05	0.00396616499002967	IQGAP3	IQ motif containing GTPase activating protein 3 [Source:HGNC Symbol;Acc:HGNC:20669]	1	156525405	156572604	-1
ENSG00000150054	112.524854988358	1.05318342407214	0.345731071289075	9.02670807279345e-05	0.00396616499002967	MPP7	membrane palmitoylated protein 7 [Source:HGNC Symbol;Acc:HGNC:26542]	10	28050993	28334486	-1
ENSG00000189058	214.143321749727	-0.831899472377861	0.274195276176405	9.4157534274175e-05	0.00408389382580176	APOD	apolipoprotein D [Source:HGNC Symbol;Acc:HGNC:612]	3	195568705	195584033	-1
ENSG00000183696	522.456228691179	-0.604576786414012	0.194002618719162	9.5291837433101e-05	0.0041066824125722	UPP1	uridine phosphorylase 1 [Source:HGNC Symbol;Acc:HGNC:12576]	7	48088628	48108736	1
ENSG00000101057	184.375347931677	0.794614238280596	0.260745797146565	9.75072127505394e-05	0.0041754755326731	MYBL2	MYB proto-oncogene like 2 [Source:HGNC Symbol;Acc:HGNC:7548]	20	43667019	43716495	1
ENSG00000156103	462.500578151627	0.634791548855632	0.204530905251896	9.79548025904593e-05	0.00418136813969211	MMP16	matrix metallopeptidase 16 [Source:HGNC Symbol;Acc:HGNC:7162]	8	88032011	88328025	-1
ENSG00000118785	2205.578415529	-1.30256862631007	0.468070664386195	0.000123353252453534	0.00505748335059489	SPP1	secreted phosphoprotein 1 [Source:HGNC Symbol;Acc:HGNC:11255]	4	87975650	87983426	1
ENSG00000171320	158.379791038908	1.02088532562391	0.352455836752089	0.000126647682228461	0.00517681995630217	ESCO2	establishment of sister chromatid cohesion N-acetyltransferase 2 [Source:HGNC Symbol;Acc:HGNC:27230]	8	27771949	27812640	1
ENSG00000182389	286.629817251737	0.919291947409459	0.31242363646167	0.000130606227602514	0.00527491375977886	CACNB4	calcium voltage-gated channel auxiliary subunit beta 4 [Source:HGNC Symbol;Acc:HGNC:1404]	2	151832768	152099475	-1
ENSG00000137309	3858.25800488326	-0.636683596940535	0.216056149594445	0.000132820262704199	0.00534495705357822	HMGA1	high mobility group AT-hook 1 [Source:HGNC Symbol;Acc:HGNC:5010]	6	34236873	34246231	1
ENSG00000198901	550.718200748708	0.652206521176318	0.21827500993512	0.000133138525465363	0.00534495705357822	PRC1	protein regulator of cytokinesis 1 [Source:HGNC Symbol;Acc:HGNC:9341]	15	90966040	90995629	-1
ENSG00000196517	904.654383283517	-0.803942746209015	0.273372035833868	0.000134313864165101	0.00535586567327021	SLC6A9	solute carrier family 6 member 9 [Source:HGNC Symbol;Acc:HGNC:11056]	1	43991500	44031467	-1
ENSG00000111110	223.094999726545	0.681252124280872	0.22866489846828	0.000138861304037617	0.00542927573960411	PPM1H	protein phosphatase, Mg2+/Mn2+ dependent 1H [Source:HGNC Symbol;Acc:HGNC:18583]	12	62643994	62935150	-1
ENSG00000175548	251.062574452414	0.587632930450933	0.194883115000841	0.000139823648684159	0.00545110172572432	ALG10B	ALG10 alpha-1,2-glucosyltransferase B [Source:HGNC Symbol;Acc:HGNC:31088]	12	38316762	38329721	1
ENSG00000134769	34.5051287838503	-1.61695700369809	0.562191710584462	0.000145999679845004	0.00563432295231956	DTNA	dystrobrevin alpha [Source:HGNC Symbol;Acc:HGNC:3057]	18	34493290	34891844	1
ENSG00000257315	468.405420427999	0.632114049641847	0.213962805383288	0.000154186891426394	0.00589186112875532	ZBED6	zinc finger BED-type containing 6 [Source:HGNC Symbol;Acc:HGNC:33273]	1	203795714	203854999	1
ENSG00000178694	219.932399273741	-0.669277889583031	0.226514109406886	0.000156058249210244	0.00594652464292932	NSUN3	NOP2/Sun RNA methyltransferase 3 [Source:HGNC Symbol;Acc:HGNC:26208]	3	94062980	94131832	1
ENSG00000170312	427.297882298875	0.807775749804495	0.27942522653831	0.000166536781431471	0.00621373746064825	CDK1	cyclin dependent kinase 1 [Source:HGNC Symbol;Acc:HGNC:1722]	10	60778331	60794852	1
ENSG00000188613	60.8443322728706	-0.939456608126438	0.331671464815743	0.00018354715511199	0.00670966822576054	NANOS1	nanos C2HC-type zinc finger 1 [Source:HGNC Symbol;Acc:HGNC:23044]	10	119029714	119033730	1
ENSG00000143333	656.797335873358	-0.832858560247593	0.293506924797313	0.000186019389118845	0.00674520306404327	RGS16	regulator of G protein signaling 16 [Source:HGNC Symbol;Acc:HGNC:9997]	1	182598623	182604389	-1
ENSG00000260454	144.770966323692	-0.969586340043943	0.338773014147299	0.000195057958174973	0.00703512512786689	AL355607.2	novel transcript	9	90996949	91001901	1
ENSG00000198826	377.94949015637	0.604177445232316	0.207893643016905	0.000201399885839335	0.00720605586229917	ARHGAP11A	Rho GTPase activating protein 11A [Source:HGNC Symbol;Acc:HGNC:15783]	15	32615144	32639941	1
ENSG00000029534	168.427512334151	-0.742740470842872	0.261366359002476	0.000204189367550485	0.00726730970682981	ANK1	ankyrin 1 [Source:HGNC Symbol;Acc:HGNC:492]	8	41653220	41896762	-1
ENSG00000080493	183.010613999318	0.931746524140123	0.335368698413379	0.000208130811187843	0.00738809608450741	SLC4A4	solute carrier family 4 member 4 [Source:HGNC Symbol;Acc:HGNC:11030]	4	71062667	71572087	1
ENSG00000102802	3452.25287044922	-1.09655665695682	0.414139889415846	0.00021759357794053	0.00766349810140944	MEDAG	mesenteric estrogen dependent adipogenesis [Source:HGNC Symbol;Acc:HGNC:25926]	13	30906271	30925572	1
ENSG00000223496	972.376681034372	-0.585334125952184	0.204809229837671	0.000220227274622194	0.0077159628763085	EXOSC6	exosome component 6 [Source:HGNC Symbol;Acc:HGNC:19055]	16	70246778	70251940	-1
ENSG00000079156	193.908483325578	-0.59649336619739	0.21046176680428	0.000228330360889043	0.00793801092276368	OSBPL6	oxysterol binding protein like 6 [Source:HGNC Symbol;Acc:HGNC:16388]	2	178194481	178402893	1
ENSG00000179456	212.2102551128	0.586644226249685	0.205827423244056	0.000232756681783137	0.00807109223797617	ZBTB18	zinc finger and BTB domain containing 18 [Source:HGNC Symbol;Acc:HGNC:13030]	1	244048939	244057476	1
ENSG00000123473	269.227748215228	0.641002842747405	0.228931857851623	0.000237268826282328	0.00818547109391898	STIL	STIL centriolar assembly protein [Source:HGNC Symbol;Acc:HGNC:10879]	1	47250139	47314147	-1
ENSG00000114251	7232.52049044758	-0.593368174643013	0.219551747755767	0.000243235326708681	0.00834860387270585	WNT5A	Wnt family member 5A [Source:HGNC Symbol;Acc:HGNC:12784]	3	55465715	55490539	-1
ENSG00000068078	401.275583233689	0.651726984440744	0.234064135553765	0.000249264446251145	0.00845375821838074	FGFR3	fibroblast growth factor receptor 3 [Source:HGNC Symbol;Acc:HGNC:3690]	4	1793293	1808872	1
ENSG00000118849	176.016105811804	0.729016261558678	0.262154733991886	0.000252857534908971	0.00849597860635469	RARRES1	retinoic acid receptor responder 1 [Source:HGNC Symbol;Acc:HGNC:9867]	3	158696892	158732489	-1
ENSG00000213347	83.7013235497532	0.803581481812674	0.293785784148188	0.000253327386413172	0.00849597860635469	MXD3	MAX dimerization protein 3 [Source:HGNC Symbol;Acc:HGNC:14008]	5	177301461	177312757	-1
ENSG00000206538	116.652222611674	1.2494324476098	0.483348431895968	0.000253827517114756	0.00849597860635469	VGLL3	vestigial like family member 3 [Source:HGNC Symbol;Acc:HGNC:24327]	3	86876388	86991149	-1
ENSG00000144810	8434.56605498089	0.633928034987295	0.229818384669594	0.000285693906342867	0.00930851474072207	COL8A1	collagen type VIII alpha 1 chain [Source:HGNC Symbol;Acc:HGNC:2215]	3	99638475	99799226	1
ENSG00000106804	235.325798475167	0.590706842264087	0.212890322286835	0.000288682974655846	0.00935216490084126	C5	complement C5 [Source:HGNC Symbol;Acc:HGNC:1331]	9	120952335	121050275	-1
ENSG00000105011	130.39077270218	0.658364042345687	0.241776991262697	0.000289125131646812	0.00935216490084126	ASF1B	anti-silencing function 1B histone chaperone [Source:HGNC Symbol;Acc:HGNC:20996]	19	14119512	14136613	-1
ENSG00000198932	375.86249095328	0.598399194386994	0.215732474968153	0.000290322288585313	0.00935216490084126	GPRASP1	G protein-coupled receptor associated sorting protein 1 [Source:HGNC Symbol;Acc:HGNC:24834]	X	102651092	102659083	1
ENSG00000146197	408.821262778833	0.652356120625233	0.244754986334206	0.000309792236914513	0.00978746918603804	SCUBE3	signal peptide, CUB domain and EGF like domain containing 3 [Source:HGNC Symbol;Acc:HGNC:13655]	6	35213956	35253079	1
ENSG00000185507	2332.22834562508	-0.694665182451728	0.258741764294504	0.000310832420710489	0.00979630496019577	IRF7	interferon regulatory factor 7 [Source:HGNC Symbol;Acc:HGNC:6122]	11	612553	615983	-1
ENSG00000139734	469.319750289813	0.731845925052683	0.276841098221193	0.000321562194175325	0.0100406306417383	DIAPH3	diaphanous related formin 3 [Source:HGNC Symbol;Acc:HGNC:15480]	13	59665583	60163928	-1
ENSG00000280143	44.9507367972447	1.18323061163957	0.462874219087964	0.000326407137443826	0.0101449444170041	AP000892.4	novel transcript	11	117204967	117210292	1
ENSG00000116183	280.655461461143	-0.597128133873765	0.222184690701741	0.000358166565164498	0.0109802472670543	PAPPA2	pappalysin 2 [Source:HGNC Symbol;Acc:HGNC:14615]	1	176463171	176845601	1
ENSG00000203950	273.179509173069	-0.646881292798591	0.243231676142198	0.000366743631108802	0.0111923186425942	RTL8A	retrotransposon Gag like 8A [Source:HGNC Symbol;Acc:HGNC:24514]	X	135050932	135052196	-1
ENSG00000172986	224.110787012135	0.806717905401255	0.314290355399673	0.000397135685518741	0.0119043628043606	GXYLT2	glucoside xylosyltransferase 2 [Source:HGNC Symbol;Acc:HGNC:33383]	3	72888046	72998138	1
ENSG00000136696	1004.15905319366	-0.717834670202846	0.288389755454713	0.000430251886599741	0.0128116284731654	IL36B	interleukin 36 beta [Source:HGNC Symbol;Acc:HGNC:15564]	2	113022089	113052867	-1
ENSG00000066468	1041.36306219792	0.666978120796714	0.260371640760749	0.000434375944448306	0.0129059407811965	FGFR2	fibroblast growth factor receptor 2 [Source:HGNC Symbol;Acc:HGNC:3689]	10	121478334	121598458	-1
ENSG00000006128	48.2935708465987	-1.18852085883048	0.484819438243772	0.00046059019768724	0.0135063069056591	TAC1	tachykinin precursor 1 [Source:HGNC Symbol;Acc:HGNC:11517]	7	97732084	97740472	1
ENSG00000158169	149.146266038308	0.645640092438709	0.251323081571615	0.000463605244149105	0.0135358682647776	FANCC	FA complementation group C [Source:HGNC Symbol;Acc:HGNC:3584]	9	95099054	95426796	-1
ENSG00000165795	78.1361433962155	0.76112795739868	0.303659808721325	0.000485893020402794	0.0140653525824079	NDRG2	NDRG family member 2 [Source:HGNC Symbol;Acc:HGNC:14460]	14	21016763	21070872	-1
ENSG00000115602	159.048802769235	-0.992127984416374	0.438489769786117	0.000496421506476703	0.0142498116806768	IL1RL1	interleukin 1 receptor like 1 [Source:HGNC Symbol;Acc:HGNC:5998]	2	102311502	102352037	1
ENSG00000168078	232.928266090446	0.792135653638999	0.320704386478573	0.000496509117793616	0.0142498116806768	PBK	PDZ binding kinase [Source:HGNC Symbol;Acc:HGNC:18282]	8	27809624	27838082	-1
ENSG00000158373	198.756708808443	-0.790671043544809	0.320914920959042	0.000519278017892641	0.0147775130450503	H2BC5	H2B clustered histone 5 [Source:HGNC Symbol;Acc:HGNC:4747]	6	26158146	26171349	1
ENSG00000176208	95.9071616986979	0.832048306769272	0.338701141137903	0.000531076033629812	0.0149555002455794	ATAD5	ATPase family AAA domain containing 5 [Source:HGNC Symbol;Acc:HGNC:25752]	17	30831966	30895869	1
ENSG00000177374	45.5348132961501	-1.05605924909541	0.437383854254459	0.000535237469828747	0.0150412879802499	HIC1	HIC ZBTB transcriptional repressor 1 [Source:HGNC Symbol;Acc:HGNC:4909]	17	2054154	2063241	1
ENSG00000005249	576.619681738414	-0.58798468565349	0.232575894242898	0.000539433884118776	0.0150963146532742	PRKAR2B	protein kinase cAMP-dependent type II regulatory subunit beta [Source:HGNC Symbol;Acc:HGNC:9392]	7	107044705	107161811	1
ENSG00000282851	59.2105058567989	-1.06324792438293	0.460480689842554	0.000559395395611358	0.0155542140053766	BISPR	BST2 interferon stimulated positive regulator [Source:HGNC Symbol;Acc:HGNC:51290]	19	17405686	17419324	1
ENSG00000137094	206.205284351862	0.62399640378287	0.250280814821866	0.000620247156116723	0.016766560899516	DNAJB5	DnaJ heat shock protein family (Hsp40) member B5 [Source:HGNC Symbol;Acc:HGNC:14887]	9	34989641	34998900	1
ENSG00000161888	59.7640348102536	0.830021393958981	0.348935863708694	0.000644371983362526	0.0172459001658276	SPC24	SPC24 component of NDC80 kinetochore complex [Source:HGNC Symbol;Acc:HGNC:26913]	19	11131520	11155808	-1
ENSG00000127951	371.397466333418	0.780093970440706	0.333899407293152	0.000650167708926151	0.0173322376002072	FGL2	fibrinogen like 2 [Source:HGNC Symbol;Acc:HGNC:3696]	7	77193369	77199848	-1
ENSG00000118193	168.081560001012	0.773177524206862	0.325976798984944	0.000675564714391151	0.0178277382711458	KIF14	kinesin family member 14 [Source:HGNC Symbol;Acc:HGNC:19181]	1	200551497	200620751	-1
ENSG00000171241	277.503431328742	0.708216778333226	0.301126416244019	0.000699769006925045	0.0183285128823533	SHCBP1	SHC binding and spindle associated 1 [Source:HGNC Symbol;Acc:HGNC:29547]	16	46578591	46621379	-1
ENSG00000154856	98.8311477249612	-0.753740054584082	0.324658859065602	0.000758560977540925	0.0194529068936303	APCDD1	APC down-regulated 1 [Source:HGNC Symbol;Acc:HGNC:15718]	18	10454635	10489949	1
ENSG00000233621	150.730321652441	-0.710374038076698	0.304124457546381	0.000767330661106622	0.0195662065929437	LINC01137	long intergenic non-protein coding RNA 1137 [Source:HGNC Symbol;Acc:HGNC:49453]	1	37350934	37474411	-1
ENSG00000124491	265.060704262404	-0.703644241357428	0.300073081569494	0.000780680773238162	0.019715820713027	F13A1	coagulation factor XIII A chain [Source:HGNC Symbol;Acc:HGNC:3531]	6	6144084	6321013	-1
ENSG00000164850	91.1223933584402	0.680849140110393	0.29336917516734	0.000841907061189984	0.0209529231520142	GPER1	G protein-coupled estrogen receptor 1 [Source:HGNC Symbol;Acc:HGNC:4485]	7	1082208	1093815	1
ENSG00000112902	144.542210547361	-0.665960137742576	0.292536388239228	0.0008582202504538	0.0212803914675943	SEMA5A	semaphorin 5A [Source:HGNC Symbol;Acc:HGNC:10736]	5	9035033	9546075	-1
ENSG00000169213	132.937662066652	0.82818374457008	0.394064581145397	0.0009644331856437	0.0232307843591926	RAB3B	RAB3B, member RAS oncogene family [Source:HGNC Symbol;Acc:HGNC:9778]	1	51907956	51990700	-1
ENSG00000141338	283.919506125997	0.653265208451373	0.292773821047352	0.000981245434199564	0.0234451847501091	ABCA8	ATP binding cassette subfamily A member 8 [Source:HGNC Symbol;Acc:HGNC:38]	17	68867289	68955392	-1
ENSG00000102287	225.925649773655	0.588047182289278	0.267873375124478	0.00113813171468974	0.0263332053163807	GABRE	gamma-aminobutyric acid type A receptor epsilon subunit [Source:HGNC Symbol;Acc:HGNC:4085]	X	151953124	151974680	-1
ENSG00000151388	102.875259348533	0.708667676272206	0.335622627203706	0.00118869239264631	0.0272228721297216	ADAMTS12	ADAM metallopeptidase with thrombospondin type 1 motif 12 [Source:HGNC Symbol;Acc:HGNC:14605]	5	33523535	33892019	-1
ENSG00000272398	138.68401835273	0.649384952633421	0.303893257461994	0.00127721676450351	0.0285711060304939	CD24	CD24 molecule [Source:HGNC Symbol;Acc:HGNC:1645]	6	106969831	106975627	-1
ENSG00000259330	35.7578244879029	-1.0473112503456	0.527698580460545	0.00129369552937138	0.0287964669895884	INAFM2	InaF motif containing 2 [Source:HGNC Symbol;Acc:HGNC:35165]	15	40323692	40326715	1
ENSG00000271147	95.8848707047844	-0.628827887719098	0.294982642343954	0.00130102692508997	0.0289119475989104	ARMCX5-GPRASP2	ARMCX5-GPRASP2 readthrough [Source:HGNC Symbol;Acc:HGNC:42000]	X	102599512	102714671	1
ENSG00000137486	73.3831739012991	0.8269532099942	0.403847702153787	0.0013112016099864	0.0290423620970552	ARRB1	arrestin beta 1 [Source:HGNC Symbol;Acc:HGNC:711]	11	75260122	75351705	-1
ENSG00000187741	173.954553833269	0.615825820460328	0.289408847314014	0.00134040527251344	0.0294474376562441	FANCA	FA complementation group A [Source:HGNC Symbol;Acc:HGNC:3582]	16	89737549	89816657	-1
ENSG00000087494	107.791732367799	-0.729070541348844	0.360218333495623	0.00149197782543063	0.0319956898048232	PTHLH	parathyroid hormone like hormone [Source:HGNC Symbol;Acc:HGNC:9607]	12	27958084	27972733	-1
ENSG00000138135	604.556424369822	-0.586669942310439	0.27779928721511	0.00149918473342896	0.0320483405217484	CH25H	cholesterol 25-hydroxylase [Source:HGNC Symbol;Acc:HGNC:1907]	10	89205629	89207317	-1
ENSG00000140678	34.1116025769185	-1.12688924973233	0.592228583175745	0.00150278975817853	0.032074574443149	ITGAX	integrin subunit alpha X [Source:HGNC Symbol;Acc:HGNC:6152]	16	31355134	31382997	1
ENSG00000139354	118.441839901855	0.774098964412901	0.407204079767891	0.001537705436551	0.0324602639024045	GAS2L3	growth arrest specific 2 like 3 [Source:HGNC Symbol;Acc:HGNC:27475]	12	100573683	100628288	1
ENSG00000110987	72.3531556574456	-0.811626551118379	0.441081021692353	0.00167816321077231	0.0348794199539409	BCL7A	BAF chromatin remodeling complex subunit BCL7A [Source:HGNC Symbol;Acc:HGNC:1004]	12	122019422	122062044	1
ENSG00000051341	148.864594577478	0.780979461892346	0.411497962974591	0.00176533653674763	0.0360795528694611	POLQ	DNA polymerase theta [Source:HGNC Symbol;Acc:HGNC:9186]	3	121431427	121546641	-1
ENSG00000152078	117.965351737008	0.768266037248569	0.407069506578737	0.00182612935069084	0.0368752377417197	TLCD4	TLC domain containing 4 [Source:HGNC Symbol;Acc:HGNC:26477]	1	95117355	95197607	1
ENSG00000145386	396.211269273841	0.622373762611154	0.316419968217279	0.00186829573577511	0.037439457157884	CCNA2	cyclin A2 [Source:HGNC Symbol;Acc:HGNC:1578]	4	121816444	121823933	-1
ENSG00000169744	97.9800455093345	0.755433217409929	0.400724331218231	0.00192101969465571	0.0382734308922907	LDB2	LIM domain binding 2 [Source:HGNC Symbol;Acc:HGNC:6533]	4	16501541	16898678	-1
ENSG00000007968	94.3701335667078	0.811690197861519	0.485179023795524	0.0021291882517452	0.0409709277143951	E2F2	E2F transcription factor 2 [Source:HGNC Symbol;Acc:HGNC:3114]	1	23506438	23531233	-1
ENSG00000111536	55.5002043197296	-1.32654960859235	0.826087124879409	0.00214491743100735	0.0411561752871381	IL26	interleukin 26 [Source:HGNC Symbol;Acc:HGNC:17119]	12	68201349	68225810	-1
ENSG00000128340	67.6761307187524	0.757168733166256	0.419154156032689	0.00216612762060733	0.0415041128897333	RAC2	Rac family small GTPase 2 [Source:HGNC Symbol;Acc:HGNC:9802]	22	37225270	37244448	-1
ENSG00000178726	766.18900909551	-0.9270510758669	0.580182120422065	0.00217930810757928	0.0416383669449531	THBD	thrombomodulin [Source:HGNC Symbol;Acc:HGNC:11784]	20	23045633	23049672	-1
ENSG00000019505	33.5873309747622	0.942048663661339	0.577411830114881	0.00240138199668574	0.0448025473766168	SYT13	synaptotagmin 13 [Source:HGNC Symbol;Acc:HGNC:14962]	11	45240302	45286341	-1
ENSG00000169679	261.38359461988	0.596293923753316	0.330938911721618	0.00250666587266209	0.046318378022382	BUB1	BUB1 mitotic checkpoint serine/threonine kinase [Source:HGNC Symbol;Acc:HGNC:1148]	2	110637528	110678063	-1
ENSG00000180998	30.4357365393589	0.928098055715249	0.578326483994871	0.00254959465145565	0.0467911323176671	GPR137C	G protein-coupled receptor 137C [Source:HGNC Symbol;Acc:HGNC:25445]	14	52552836	52637713	1
ENSG00000082497	93.8312457511016	-0.626402291963745	0.354445184515337	0.00260750697723492	0.0475091699745647	SERTAD4	SERTA domain containing 4 [Source:HGNC Symbol;Acc:HGNC:25236]	1	210232796	210246631	1
ENSG00000172348	50.3435099596774	0.88198872430677	0.553162733007132	0.00273835031209608	0.0488612307867463	RCAN2	regulator of calcineurin 2 [Source:HGNC Symbol;Acc:HGNC:3041]	6	46220736	46491972	-1
