# Supplementary material for: The Lysine Specific Demethylase-1 Negatively Regulates the COL9A1 Gene in Human Articular Chondrocytes
Source: Int J Mol Sci. 2020 Aug 31;21(17):6322. doi: 10.3390/ijms21176322 (PMC7504057; doi:10.3390/ijms21176322)
Supplement: Supplementary file 1 [file ijms-21-06322-s001.zip › Supp dataset2-IL1.xlsx]

## Sheet: Feuil1
Gene.stable.ID	baseMean	log2FoldChange	lfcSE	pvalue	padj	Gene.name	Gene.description	Chromosome.scaffold.name	Gene.start..bp.	Gene.end..bp.	Strand
ENSG00000068366	32562.3768938839	4.03300923356827	0.13642144262035	7.59218533223307e-193	1.32384935638148e-188	ACSL4	acyl-CoA synthetase long chain family member 4 [Source:HGNC Symbol;Acc:HGNC:3571]	X	109624244	109733403	-1
ENSG00000105835	17579.5569652374	3.35746292344455	0.1331591869364	3.67903213396075e-141	3.20756416599368e-137	NAMPT	nicotinamide phosphoribosyltransferase [Source:HGNC Symbol;Acc:HGNC:30092]	7	106248298	106286326	-1
ENSG00000118523	14536.0566101098	-4.18738517493525	0.216089827116143	3.76068536436709e-86	2.18583568994897e-82	CCN2	cellular communication network factor 2 [Source:HGNC Symbol;Acc:HGNC:2500]	6	131948176	131951372	-1
ENSG00000144802	2210.20238934584	2.2709758034595	0.117500362586116	1.06149198510358e-84	4.62730893606278e-81	NFKBIZ	NFKB inhibitor zeta [Source:HGNC Symbol;Acc:HGNC:29805]	3	101827991	101861022	1
ENSG00000163874	1732.52574314684	4.78087442014454	0.255080405938448	2.7926164052771e-80	9.73897045176335e-77	ZC3H12A	zinc finger CCCH-type containing 12A [Source:HGNC Symbol;Acc:HGNC:26259]	1	37474580	37484377	1
ENSG00000124479	1587.28113143296	3.59532972168045	0.214482978741038	2.09568897126277e-64	6.09042143198483e-61	NDP	norrin cystine knot growth factor NDP [Source:HGNC Symbol;Acc:HGNC:7678]	X	43948776	43973395	-1
ENSG00000213949	6202.13631973199	2.4876892919442	0.150095265469114	4.342114056019e-63	1.08162061135433e-59	ITGA1	integrin subunit alpha 1 [Source:HGNC Symbol;Acc:HGNC:6134]	5	52787916	52959209	1
ENSG00000106034	1586.47467688783	2.74123377440339	0.165028685732018	5.03569152661045e-63	1.09759191436883e-59	CPED1	cadherin like and PC-esterase domain containing 1 [Source:HGNC Symbol;Acc:HGNC:26159]	7	120988697	121297442	1
ENSG00000145632	2135.43224242282	2.21300718115408	0.143236552717459	1.43558159546723e-54	2.78135958668467e-51	PLK2	polo like kinase 2 [Source:HGNC Symbol;Acc:HGNC:19699]	5	58453982	58460139	-1
ENSG00000131459	8350.11588877686	3.166461422881	0.213120108400212	5.51157205321823e-51	9.61052818919663e-48	GFPT2	glutamine-fructose-6-phosphate transaminase 2 [Source:HGNC Symbol;Acc:HGNC:4242]	5	180300698	180353336	-1
ENSG00000110911	3153.95676582567	2.14925758616984	0.14557953016923	1.96879070372609e-50	3.12089122735199e-47	SLC11A2	solute carrier family 11 member 2 [Source:HGNC Symbol;Acc:HGNC:10908]	12	50979401	51028566	-1
ENSG00000248323	406.792973752522	4.32838607895172	0.296278862352872	5.55748467565444e-50	8.07548835744887e-47	LUCAT1	lung cancer associated transcript 1 [Source:HGNC Symbol;Acc:HGNC:48498]	5	91054834	91314547	-1
ENSG00000163638	711.859575607332	2.23774273767794	0.152827307234821	2.22888995218896e-49	2.98962723817837e-46	ADAMTS9	ADAM metallopeptidase with thrombospondin type 1 motif 9 [Source:HGNC Symbol;Acc:HGNC:13202]	3	64515654	64688000	-1
ENSG00000107968	671.336826336223	2.55382773261463	0.176172458232523	9.7953768961379e-49	1.22001419241397e-45	MAP3K8	mitogen-activated protein kinase kinase kinase 8 [Source:HGNC Symbol;Acc:HGNC:6860]	10	30434021	30461833	1
ENSG00000102554	738.04078994778	2.20903059656711	0.152113776248705	1.56353551244055e-48	1.81755791536173e-45	KLF5	Kruppel like factor 5 [Source:HGNC Symbol;Acc:HGNC:6349]	13	73054976	73077541	1
ENSG00000028137	1437.15093119162	3.82504036402028	0.265140099311837	2.38532015079268e-48	2.59955171683575e-45	TNFRSF1B	TNF receptor superfamily member 1B [Source:HGNC Symbol;Acc:HGNC:11917]	1	12166991	12209228	1
ENSG00000112759	1158.78068296474	-2.40745577803895	0.168475883936234	2.22306323685529e-47	2.28020903888504e-44	SLC29A1	solute carrier family 29 member 1 (Augustine blood group) [Source:HGNC Symbol;Acc:HGNC:11003]	6	44219553	44234142	1
ENSG00000142871	7024.46657308577	-1.84998840617238	0.13168935494401	8.37388641830191e-46	8.11196985977392e-43	CCN1	cellular communication network factor 1 [Source:HGNC Symbol;Acc:HGNC:2654]	1	85580761	85583950	1
ENSG00000090376	2230.40500562033	1.98017202428898	0.143087661306911	1.27081174051001e-44	1.16627075364595e-41	IRAK3	interleukin 1 receptor associated kinase 3 [Source:HGNC Symbol;Acc:HGNC:17020]	12	66189195	66254622	1
ENSG00000137872	1230.49176569855	2.9722746650636	0.215665262297482	4.20406963264415e-44	3.6653181092208e-41	SEMA6D	semaphorin 6D [Source:HGNC Symbol;Acc:HGNC:16770]	15	47184101	47774223	1
ENSG00000149289	1143.57712072254	2.20801313121603	0.162307157157939	7.18266616944153e-44	5.96400714269295e-41	ZC3H12C	zinc finger CCCH-type containing 12C [Source:HGNC Symbol;Acc:HGNC:29362]	11	110093392	110171841	1
ENSG00000151632	4962.47664751142	2.94822036227475	0.218967812827251	3.81169927631341e-42	3.02111819459441e-39	AKR1C2	aldo-keto reductase family 1 member C2 [Source:HGNC Symbol;Acc:HGNC:385]	10	4987400	5018031	-1
ENSG00000117152	990.51884930068	3.66472212313703	0.280381895179394	1.7141903148546e-41	1.29957984870086e-38	RGS4	regulator of G protein signaling 4 [Source:HGNC Symbol;Acc:HGNC:10000]	1	163068775	163076802	1
ENSG00000130066	9572.7997348648	1.95612931459539	0.147770043895927	3.97693367321643e-41	2.88940801916146e-38	SAT1	spermidine/spermine N1-acetyltransferase 1 [Source:HGNC Symbol;Acc:HGNC:10540]	X	23783173	23786226	1
ENSG00000168389	263.50812318273	3.40195126517034	0.259285996884112	4.17143132184122e-41	2.90948991835782e-38	MFSD2A	major facilitator superfamily domain containing 2A [Source:HGNC Symbol;Acc:HGNC:25897]	1	39955112	39969968	1
ENSG00000185008	270.055810382863	3.68934356991958	0.281615781223515	6.6023530807028e-41	4.42789348723903e-38	ROBO2	roundabout guidance receptor 2 [Source:HGNC Symbol;Acc:HGNC:10250]	3	75906695	77649964	1
ENSG00000114270	6028.68151221389	2.81548082339671	0.212915034467362	2.60905336705282e-40	1.68496531708518e-37	COL7A1	collagen type VII alpha 1 chain [Source:HGNC Symbol;Acc:HGNC:2214]	3	48564073	48595267	-1
ENSG00000204291	4731.43469124537	-1.56759653089301	0.120475935670904	5.34936597874615e-40	3.33131766326416e-37	COL15A1	collagen type XV alpha 1 chain [Source:HGNC Symbol;Acc:HGNC:2192]	9	98943179	99070792	1
ENSG00000185567	2861.86283956058	-2.37439393500951	0.183042601066703	2.97156498049783e-39	1.78673029534278e-36	AHNAK2	AHNAK nucleoprotein 2 [Source:HGNC Symbol;Acc:HGNC:20125]	14	104937244	104978374	-1
ENSG00000073756	40279.7780079696	5.15851122061328	0.40365778649974	3.15195386086009e-39	1.83202064906058e-36	PTGS2	prostaglandin-endoperoxide synthase 2 [Source:HGNC Symbol;Acc:HGNC:9605]	1	186671791	186680423	-1
ENSG00000158467	1607.0278449024	2.3494689537704	0.182175596793842	9.50259522954695e-39	5.34505654895517e-36	AHCYL2	adenosylhomocysteinase like 2 [Source:HGNC Symbol;Acc:HGNC:22204]	7	129225023	129430211	1
ENSG00000133216	1101.38164163197	2.13228088182747	0.167166258419034	6.97621619807301e-38	3.80138380768122e-35	EPHB2	EPH receptor B2 [Source:HGNC Symbol;Acc:HGNC:3393]	1	22710839	22921500	1
ENSG00000008513	7428.36396331752	1.75488967696944	0.139608617593046	3.37448563021025e-37	1.78305775557503e-34	ST3GAL1	ST3 beta-galactoside alpha-2,3-sialyltransferase 1 [Source:HGNC Symbol;Acc:HGNC:10862]	8	133454848	133571940	-1
ENSG00000120129	2519.54870719716	1.78925475728543	0.142549510529707	4.80507780982305e-37	2.46429828734954e-34	DUSP1	dual specificity phosphatase 1 [Source:HGNC Symbol;Acc:HGNC:3064]	5	172768096	172771195	-1
ENSG00000111885	12534.8328280674	1.9450126277915	0.157645991349844	1.97969751831523e-36	9.86285303624647e-34	MAN1A1	mannosidase alpha class 1A member 1 [Source:HGNC Symbol;Acc:HGNC:6821]	6	119177205	119349761	-1
ENSG00000133805	1344.65799142188	3.24609507785622	0.265185898595022	2.48385982037517e-36	1.20308510244116e-33	AMPD3	adenosine monophosphate deaminase 3 [Source:HGNC Symbol;Acc:HGNC:470]	11	10308313	10507579	1
ENSG00000115318	10247.5132514549	-1.31303637047028	0.106669495379192	6.05483311057304e-36	2.85220031851765e-33	LOXL3	lysyl oxidase like 3 [Source:HGNC Symbol;Acc:HGNC:13869]	2	74532258	74555690	-1
ENSG00000105976	9439.19300814524	2.03442012505581	0.165916649978918	6.21572587622129e-36	2.85220031851765e-33	MET	MET proto-oncogene, receptor tyrosine kinase [Source:HGNC Symbol;Acc:HGNC:7029]	7	116672196	116798386	1
ENSG00000184384	2740.16525028958	1.64730585693377	0.13409336765777	1.31199254364958e-35	5.86595230349174e-33	MAML2	mastermind like transcriptional coactivator 2 [Source:HGNC Symbol;Acc:HGNC:16259]	11	95976598	96343195	-1
ENSG00000026025	36333.627130421	-1.56258199826062	0.127676439708291	1.82392847123711e-35	7.95096018824036e-33	VIM	vimentin [Source:HGNC Symbol;Acc:HGNC:12692]	10	17228241	17237593	1
ENSG00000130592	726.402881264661	-2.99181855672855	0.244322353301551	2.68456427121559e-35	1.14172554139479e-32	LSP1	lymphocyte specific protein 1 [Source:HGNC Symbol;Acc:HGNC:6707]	11	1852970	1892267	1
ENSG00000116574	839.230800236535	2.01738059736901	0.166148995179914	1.27610203697964e-34	5.2979502901938e-32	RHOU	ras homolog family member U [Source:HGNC Symbol;Acc:HGNC:17794]	1	228735479	228746664	1
ENSG00000187134	5855.10561087232	2.99698250656082	0.251241846840408	2.05885716454524e-34	8.34890520422684e-32	AKR1C1	aldo-keto reductase family 1 member C1 [Source:HGNC Symbol;Acc:HGNC:384]	10	4963253	4983283	1
ENSG00000128512	958.753334594254	2.07089780498791	0.17318123593864	2.64033842141723e-34	1.04635411486937e-31	DOCK4	dedicator of cytokinesis 4 [Source:HGNC Symbol;Acc:HGNC:19192]	7	111726110	112206407	-1
ENSG00000138821	4771.4846486141	3.04889261180079	0.256750125392748	6.25602406115654e-34	2.4241398123197e-31	SLC39A8	solute carrier family 39 member 8 [Source:HGNC Symbol;Acc:HGNC:20862]	4	102251041	102431258	-1
ENSG00000104154	353.806267011547	-3.32096198178656	0.278819746192645	1.22202551627318e-33	4.63227367983815e-31	SLC30A4	solute carrier family 30 member 4 [Source:HGNC Symbol;Acc:HGNC:11015]	15	45479606	45522755	-1
ENSG00000075223	21693.4481639748	2.04725665017632	0.172873593134256	1.31417044695416e-33	4.87557235819994e-31	SEMA3C	semaphorin 3C [Source:HGNC Symbol;Acc:HGNC:10725]	7	80742538	80922359	-1
ENSG00000198814	360.620928030319	2.98733444012994	0.253438675903619	1.93660455890048e-33	7.03511951948908e-31	GK	glycerol kinase [Source:HGNC Symbol;Acc:HGNC:4289]	X	30653359	30731456	1
ENSG00000164647	979.498378588187	1.75162954008505	0.147784295508966	2.10750760300291e-33	7.35098204604992e-31	STEAP1	STEAP family member 1 [Source:HGNC Symbol;Acc:HGNC:11378]	7	90154456	90164829	1
ENSG00000225830	1215.1763880788	2.10567192892152	0.177291155141646	2.10786891267131e-33	7.35098204604992e-31	ERCC6	ERCC excision repair 6, chromatin remodeling factor [Source:HGNC Symbol;Acc:HGNC:3438]	10	49454470	49539538	-1
ENSG00000123700	151.889166570382	3.5978064141615	0.304236043026249	2.16781271512861e-33	7.41179417915638e-31	KCNJ2	potassium inwardly rectifying channel subfamily J member 2 [Source:HGNC Symbol;Acc:HGNC:6263]	17	70168673	70180044	1
ENSG00000175445	345.999081665169	3.55088005882715	0.307142327808057	5.05475871991611e-33	1.69499668844572e-30	LPL	lipoprotein lipase [Source:HGNC Symbol;Acc:HGNC:6677]	8	19901717	19967259	1
ENSG00000277443	3825.1544108179	2.16279453744836	0.183746985910734	6.52003488529308e-33	2.14509147726142e-30	MARCKS	myristoylated alanine rich protein kinase C substrate [Source:HGNC Symbol;Acc:HGNC:6759]	6	113857345	113863475	1
ENSG00000138135	604.556424369822	3.01312089331483	0.258334234916945	1.31589095571306e-32	4.24910936940158e-30	CH25H	cholesterol 25-hydroxylase [Source:HGNC Symbol;Acc:HGNC:1907]	10	89205629	89207317	-1
ENSG00000136244	47761.4792923207	8.05353083147279	0.708077469278034	3.03288459760804e-32	9.61534704154389e-30	IL6	interleukin 6 [Source:HGNC Symbol;Acc:HGNC:6018]	7	22725884	22732002	1
ENSG00000147655	540.956938721183	-3.47844809182412	0.302467885356481	3.78973221279737e-32	1.18002786775978e-29	RSPO2	R-spondin 2 [Source:HGNC Symbol;Acc:HGNC:28583]	8	107899316	108083642	-1
ENSG00000229644	335.582150389065	3.16675211422089	0.275056917557343	4.39103722207418e-32	1.34327221125101e-29	NAMPTP1	nicotinamide phosphoribosyltransferase pseudogene 1 [Source:HGNC Symbol;Acc:HGNC:17633]	10	36521721	36524234	-1
ENSG00000170385	4414.78570511874	1.58274933157595	0.137171903676191	5.31137717649452e-32	1.59680144528508e-29	SLC30A1	solute carrier family 30 member 1 [Source:HGNC Symbol;Acc:HGNC:11012]	1	211571568	211579161	-1
ENSG00000184588	5827.21688092777	1.67366028426733	0.145179173621377	6.91166403862787e-32	2.04268959053482e-29	PDE4B	phosphodiesterase 4B [Source:HGNC Symbol;Acc:HGNC:8781]	1	65792514	66374579	1
ENSG00000115325	2831.05819336986	-1.35025478863795	0.117607887582912	1.24746303231946e-31	3.62533548242573e-29	DOK1	docking protein 1 [Source:HGNC Symbol;Acc:HGNC:2990]	2	74549026	74557554	1
ENSG00000070961	7309.06160571788	2.189219879244	0.192496717460667	1.47550066254123e-31	4.21775492667728e-29	ATP2B1	ATPase plasma membrane Ca2+ transporting 1 [Source:HGNC Symbol;Acc:HGNC:814]	12	89588049	89709300	-1
ENSG00000125637	1183.48533231227	2.12470041831379	0.186230735436649	2.58255550027384e-31	7.26322907391531e-29	PSD4	pleckstrin and Sec7 domain containing 4 [Source:HGNC Symbol;Acc:HGNC:19096]	2	113157325	113209396	1
ENSG00000172817	582.834853233957	2.50038705710713	0.219383278148593	3.32055572331064e-31	9.19056034085201e-29	CYP7B1	cytochrome P450 family 7 subfamily B member 1 [Source:HGNC Symbol;Acc:HGNC:2652]	8	64587763	64798737	-1
ENSG00000138685	16398.0844375872	1.76590258319129	0.157991803924919	3.68604347735298e-31	1.00427406429069e-28	FGF2	fibroblast growth factor 2 [Source:HGNC Symbol;Acc:HGNC:3676]	4	122826708	122898236	1
ENSG00000136048	2899.43091634027	1.9918531075419	0.17482512048782	4.12014322372956e-31	1.10527595987957e-28	DRAM1	DNA damage regulated autophagy modulator 1 [Source:HGNC Symbol;Acc:HGNC:25645]	12	101877580	102012130	1
ENSG00000182809	714.199796623989	-1.83232000169922	0.161401252457533	4.82655925123068e-31	1.27516232823802e-28	CRIP2	cysteine rich protein 2 [Source:HGNC Symbol;Acc:HGNC:2361]	14	105472962	105480170	1
ENSG00000103569	171.919267288986	5.30192543318437	0.469623545164256	1.40497706461999e-30	3.65650523519087e-28	AQP9	aquaporin 9 [Source:HGNC Symbol;Acc:HGNC:643]	15	58138169	58185911	1
ENSG00000149591	1354.53016734423	-2.99914491394825	0.26716184662628	2.11118769082805e-30	5.41364408308363e-28	TAGLN	transgelin [Source:HGNC Symbol;Acc:HGNC:11553]	11	117199370	117207464	1
ENSG00000162576	3189.57981002096	-1.83082448724935	0.163884759016742	2.94336025835129e-30	7.43816997461906e-28	MXRA8	matrix remodeling associated 8 [Source:HGNC Symbol;Acc:HGNC:7542]	1	1352689	1361777	-1
ENSG00000125965	943.921019670942	-1.78211405177723	0.159980203830181	5.30767161270932e-30	1.32214099872589e-27	GDF5	growth differentiation factor 5 [Source:HGNC Symbol;Acc:HGNC:4220]	20	35433347	35454746	-1
ENSG00000075618	2124.21549776767	-1.54655024698492	0.139119426329646	6.0790793429571e-30	1.49297051412877e-27	FSCN1	fascin actin-bundling protein 1 [Source:HGNC Symbol;Acc:HGNC:11148]	7	5592816	5606655	1
ENSG00000106258	203.12404220001	3.3396278714661	0.300706796816485	1.17044217334453e-29	2.83458335786231e-27	CYP3A5	cytochrome P450 family 3 subfamily A member 5 [Source:HGNC Symbol;Acc:HGNC:2638]	7	99648194	99679998	-1
ENSG00000105855	7968.28842292031	1.98267765353639	0.181539188386072	2.13031714299958e-29	5.08853972910736e-27	ITGB8	integrin subunit beta 8 [Source:HGNC Symbol;Acc:HGNC:6163]	7	20330702	20415754	1
ENSG00000157214	2122.15162151238	1.73852347046246	0.16014696759741	2.79741269076505e-29	6.59168717417166e-27	STEAP2	STEAP2 metalloreductase [Source:HGNC Symbol;Acc:HGNC:17885]	7	90167590	90238137	1
ENSG00000134802	746.87703277129	1.88500126331062	0.172153634314086	3.60059906489103e-29	8.37115278593398e-27	SLC43A3	solute carrier family 43 member 3 [Source:HGNC Symbol;Acc:HGNC:17466]	11	57406954	57427580	-1
ENSG00000108828	2444.4900948382	-1.71721231640062	0.15804147795312	1.01428230211292e-28	2.32711059236093e-26	VAT1	vesicle amine transport 1 [Source:HGNC Symbol;Acc:HGNC:16919]	17	43014607	43025123	-1
ENSG00000075651	1464.24588256034	1.82660806251476	0.167449037027503	1.09048770489909e-28	2.46945897536693e-26	PLD1	phospholipase D1 [Source:HGNC Symbol;Acc:HGNC:9067]	3	171600404	171810950	-1
ENSG00000078114	3832.01812183688	-1.34215170573606	0.122807646766929	1.15472711119192e-28	2.58140726126327e-26	NEBL	nebulette [Source:HGNC Symbol;Acc:HGNC:16932]	10	20779973	21174187	-1
ENSG00000104368	322.173970708509	2.88074423471366	0.267179253843426	1.26005179952702e-28	2.78120547194337e-26	PLAT	plasminogen activator, tissue type [Source:HGNC Symbol;Acc:HGNC:9051]	8	42174718	42207676	-1
ENSG00000125629	1502.12345295091	1.92038639049589	0.175953611437665	1.83804635633513e-28	4.00625178942696e-26	INSIG2	insulin induced gene 2 [Source:HGNC Symbol;Acc:HGNC:20452]	2	118088452	118110997	1
ENSG00000198018	808.555397697419	1.85009247568452	0.171380991573067	2.44477530246435e-28	5.2629070307495e-26	ENTPD7	ectonucleoside triphosphate diphosphohydrolase 7 [Source:HGNC Symbol;Acc:HGNC:19745]	10	99659509	99711241	1
ENSG00000133110	4785.46409226844	-1.81168355046076	0.16793054723386	4.83856349806348e-28	1.02890282580162e-25	POSTN	periostin [Source:HGNC Symbol;Acc:HGNC:16953]	13	37562583	37598844	-1
ENSG00000148053	2301.76252691372	-1.87627730941436	0.175401174386014	1.13006201739007e-27	2.37408330087116e-25	NTRK2	neurotrophic receptor tyrosine kinase 2 [Source:HGNC Symbol;Acc:HGNC:8032]	9	84668551	85027070	1
ENSG00000100592	899.657361456196	1.77028555884409	0.165431479361227	1.61160869603479e-27	3.34543105151888e-25	DAAM1	dishevelled associated activator of morphogenesis 1 [Source:HGNC Symbol;Acc:HGNC:18142]	14	59188646	59371405	1
ENSG00000121440	2528.23426722179	1.94104690033986	0.181559611789864	1.71047473923904e-27	3.50888800330719e-25	PDZRN3	PDZ domain containing ring finger 3 [Source:HGNC Symbol;Acc:HGNC:17704]	3	73382431	73624941	-1
ENSG00000130600	279.239238931687	-5.55427678417513	0.513355727060304	1.81541677931383e-27	3.68086306754595e-25	H19	H19 imprinted maternally expressed transcript [Source:HGNC Symbol;Acc:HGNC:4713]	11	1995176	2001470	-1
ENSG00000072201	774.971040860447	-1.73782060825975	0.165141287148629	5.47069090582837e-27	1.09646479683827e-24	LNX1	ligand of numb-protein X 1 [Source:HGNC Symbol;Acc:HGNC:6657]	4	53459301	53701405	-1
ENSG00000135917	576.082167651876	1.61457690389486	0.153270590718552	7.68255063188958e-27	1.52227994736658e-24	SLC19A3	solute carrier family 19 member 3 [Source:HGNC Symbol;Acc:HGNC:16266]	2	227683763	227718028	-1
ENSG00000143995	455.454499658208	2.90436570512979	0.281371120425076	9.67146519014321e-27	1.89484650023064e-24	MEIS1	Meis homeobox 1 [Source:HGNC Symbol;Acc:HGNC:7000]	2	66433452	66573869	1
ENSG00000138378	332.195727070079	2.85172474602194	0.274006494287948	2.09643508594904e-26	4.06172651041039e-24	STAT4	signal transducer and activator of transcription 4 [Source:HGNC Symbol;Acc:HGNC:11365]	2	191029576	191151596	-1
ENSG00000003402	3757.02061343554	1.48964241767167	0.142843524064523	2.16467971080913e-26	4.14785935355811e-24	CFLAR	CASP8 and FADD like apoptosis regulator [Source:HGNC Symbol;Acc:HGNC:1876]	2	201116154	201176687	1
ENSG00000108821	50084.5602619622	-1.24147038679927	0.118960019566395	2.23067902746894e-26	4.22786415238868e-24	COL1A1	collagen type I alpha 1 chain [Source:HGNC Symbol;Acc:HGNC:2197]	17	50183289	50201632	-1
ENSG00000117461	1400.15243977183	1.85485233739938	0.179079618309368	2.53034396628506e-26	4.7442588967863e-24	PIK3R3	phosphoinositide-3-kinase regulatory subunit 3 [Source:HGNC Symbol;Acc:HGNC:8981]	1	46040140	46133036	-1
ENSG00000135604	229.353179955517	3.28226995442109	0.317086559612042	2.81225781317346e-26	5.21662959521329e-24	STX11	syntaxin 11 [Source:HGNC Symbol;Acc:HGNC:11429]	6	144150517	144191939	1
ENSG00000163738	290.45489125151	2.60783931955454	0.253324041828395	2.84211625592282e-26	5.21662959521329e-24	MTHFD2L	methylenetetrahydrofolate dehydrogenase (NADP+ dependent) 2 like [Source:HGNC Symbol;Acc:HGNC:31865]	4	74114174	74303099	1
ENSG00000041353	647.955744735518	2.60690556435554	0.255609917336025	3.03617787405614e-26	5.51477433228302e-24	RAB27B	RAB27B, member RAS oncogene family [Source:HGNC Symbol;Acc:HGNC:9767]	18	54717860	54895516	1
ENSG00000151012	4655.98587804748	1.7390070202488	0.167871231638501	3.68482868203679e-26	6.62395440501809e-24	SLC7A11	solute carrier family 7 member 11 [Source:HGNC Symbol;Acc:HGNC:11059]	4	138164097	138242349	-1
ENSG00000102096	292.709537984039	3.29766607376974	0.319953434108147	4.4679981714608e-26	7.9498453179349e-24	PIM2	Pim-2 proto-oncogene, serine/threonine kinase [Source:HGNC Symbol;Acc:HGNC:8987]	X	48913182	48919024	-1
ENSG00000110400	850.839547214254	2.34517482778148	0.227480878296797	4.62442344644427e-26	8.14505774097462e-24	NECTIN1	nectin cell adhesion molecule 1 [Source:HGNC Symbol;Acc:HGNC:9706]	11	119623408	119729200	-1
ENSG00000160678	498.748598082204	-2.2815493620067	0.221643108315261	1.08600884419717e-25	1.8936736216266e-23	S100A1	S100 calcium binding protein A1 [Source:HGNC Symbol;Acc:HGNC:10486]	1	153627926	153632039	1
ENSG00000159212	1349.7394177647	1.53673527121255	0.149316316014415	1.37971989539797e-25	2.38199760554994e-23	CLIC6	chloride intracellular channel 6 [Source:HGNC Symbol;Acc:HGNC:2065]	21	34669389	34718227	1
ENSG00000134070	1162.54948914925	2.89953630475669	0.285823815239297	1.61965518463971e-25	2.76881641711398e-23	IRAK2	interleukin 1 receptor associated kinase 2 [Source:HGNC Symbol;Acc:HGNC:6113]	3	10164919	10243745	1
ENSG00000095752	3952.66278465222	4.37454139684844	0.436966593646399	1.93348091543835e-25	3.27321424490277e-23	IL11	interleukin 11 [Source:HGNC Symbol;Acc:HGNC:5966]	19	55364382	55370463	-1
ENSG00000151726	1359.7754494454	1.84233648709504	0.181741938459355	2.19521363749855e-25	3.68057117279444e-23	ACSL1	acyl-CoA synthetase long chain family member 1 [Source:HGNC Symbol;Acc:HGNC:3569]	4	184755595	184826818	-1
ENSG00000169122	1090.10365599219	1.55418111522957	0.153761325942377	2.5402530359829e-25	4.2185135417556e-23	FAM110B	family with sequence similarity 110 member B [Source:HGNC Symbol;Acc:HGNC:28587]	8	57994509	58204279	1
ENSG00000095303	556.575534071028	-1.63843528329077	0.162268452396226	3.35509587498116e-25	5.519132714344e-23	PTGS1	prostaglandin-endoperoxide synthase 1 [Source:HGNC Symbol;Acc:HGNC:9604]	9	122370530	122395703	1
ENSG00000113389	827.358711274423	-2.06535673205533	0.20615948865372	4.85446459786164e-25	7.91096254139378e-23	NPR3	natriuretic peptide receptor 3 [Source:HGNC Symbol;Acc:HGNC:7945]	5	32689070	32791724	1
ENSG00000119938	5139.88440613194	-1.25446351381858	0.124615924790434	7.42625299961339e-25	1.19899605142832e-22	PPP1R3C	protein phosphatase 1 regulatory subunit 3C [Source:HGNC Symbol;Acc:HGNC:9293]	10	91628442	91633071	-1
ENSG00000134986	2791.88626771839	-1.9684857533366	0.196219899280068	8.03608907329577e-25	1.27558768075805e-22	NREP	neuronal regeneration related protein [Source:HGNC Symbol;Acc:HGNC:16834]	5	111662621	111997464	-1
ENSG00000164823	3188.38980397343	1.76906670667035	0.175714858828907	8.04694872302495e-25	1.27558768075805e-22	OSGIN2	oxidative stress induced growth inhibitor family member 2 [Source:HGNC Symbol;Acc:HGNC:1355]	8	89901849	89927888	1
ENSG00000150907	1422.5749772877	1.38471095780631	0.139187594782954	8.77005261748305e-25	1.37768835577524e-22	FOXO1	forkhead box O1 [Source:HGNC Symbol;Acc:HGNC:3819]	13	40555667	40666641	-1
ENSG00000085662	3641.64590769719	2.20541264876433	0.220962694735632	1.03527555156756e-24	1.61179462434674e-22	AKR1B1	aldo-keto reductase family 1 member B [Source:HGNC Symbol;Acc:HGNC:381]	7	134442356	134459284	-1
ENSG00000130635	30241.4042969009	-1.1986831536336	0.119274072111582	1.72644442386452e-24	2.66407180698457e-22	COL5A1	collagen type V alpha 1 chain [Source:HGNC Symbol;Acc:HGNC:2209]	9	134641803	134844843	1
ENSG00000156273	1130.55223701014	1.30949385102078	0.131404354904987	1.83789043536482e-24	2.81116627381196e-22	BACH1	BTB domain and CNC homolog 1 [Source:HGNC Symbol;Acc:HGNC:935]	21	29194071	29630751	1
ENSG00000119508	941.315607951546	2.25797188893556	0.229220697046565	1.94639063563241e-24	2.95123595769759e-22	NR4A3	nuclear receptor subfamily 4 group A member 3 [Source:HGNC Symbol;Acc:HGNC:7982]	9	99821855	99866891	1
ENSG00000028277	1186.52001323595	5.50053802861897	0.55540825325283	1.96994184256046e-24	2.96119619902817e-22	POU2F2	POU class 2 homeobox 2 [Source:HGNC Symbol;Acc:HGNC:9213]	19	42086110	42196585	-1
ENSG00000047365	868.784122838364	2.22093552225029	0.224580778203088	2.22957300912497e-24	3.32282603077882e-22	ARAP2	ArfGAP with RhoGAP domain, ankyrin repeat and PH domain 2 [Source:HGNC Symbol;Acc:HGNC:16924]	4	35948221	36244514	-1
ENSG00000197635	3967.79909546634	2.28225592048177	0.231552702339974	3.12998838269914e-24	4.6252209685699e-22	DPP4	dipeptidyl peptidase 4 [Source:HGNC Symbol;Acc:HGNC:3009]	2	161992245	162074215	-1
ENSG00000077150	2569.72557065628	2.40288836550039	0.24301400509721	3.57330822192022e-24	5.23594751811957e-22	NFKB2	nuclear factor kappa B subunit 2 [Source:HGNC Symbol;Acc:HGNC:7795]	10	102394110	102402524	1
ENSG00000262655	2338.47326473105	-1.55507600457631	0.157666164390918	4.15169566594809e-24	6.0327597772614e-22	SPON1	spondin 1 [Source:HGNC Symbol;Acc:HGNC:11252]	11	13962723	14268133	1
ENSG00000169439	4913.39169153202	-1.18577028032393	0.120084589178079	7.8617452558821e-24	1.13293596716377e-21	SDC2	syndecan 2 [Source:HGNC Symbol;Acc:HGNC:10659]	8	96493813	96611790	1
ENSG00000156804	1776.03462282187	1.65061193924849	0.169164672716331	1.06814975255204e-23	1.52666616682376e-21	FBXO32	F-box protein 32 [Source:HGNC Symbol;Acc:HGNC:16731]	8	123497889	123541206	-1
ENSG00000109320	1784.92649475311	1.46596763606919	0.150899693477137	1.24432698377461e-23	1.76401053789251e-21	NFKB1	nuclear factor kappa B subunit 1 [Source:HGNC Symbol;Acc:HGNC:7794]	4	102501331	102617302	1
ENSG00000064309	3171.3184091232	1.24059066971494	0.126460581617012	1.32708730230802e-23	1.86616300728588e-21	CDON	cell adhesion associated, oncogene regulated [Source:HGNC Symbol;Acc:HGNC:17104]	11	125955796	126063335	-1
ENSG00000127083	2859.90346140767	-2.35097350228957	0.248847251093492	8.60969677745415e-23	1.20101826166774e-20	OMD	osteomodulin [Source:HGNC Symbol;Acc:HGNC:8134]	9	92414245	92424461	-1
ENSG00000198535	258.24841075416	3.23962446251667	0.330971744819456	8.94984439207736e-23	1.23855902114804e-20	C2CD4A	C2 calcium dependent domain containing 4A [Source:HGNC Symbol;Acc:HGNC:33627]	15	62066977	62070917	1
ENSG00000108342	334.957885284755	10.1128738603391	0.995827662815092	9.28978085714221e-23	1.27307067346049e-20	CSF3	colony stimulating factor 3 [Source:HGNC Symbol;Acc:HGNC:2438]	17	40015361	40017813	1
ENSG00000108688	422.786421631491	3.25715390461214	0.339261402579849	9.34524552405477e-23	1.27307067346049e-20	CCL7	C-C motif chemokine ligand 7 [Source:HGNC Symbol;Acc:HGNC:10634]	17	34270221	34272242	1
ENSG00000168398	1415.37142525667	1.49013385103173	0.156994337162604	1.48896771024115e-22	2.01264573360271e-20	BDKRB2	bradykinin receptor B2 [Source:HGNC Symbol;Acc:HGNC:1030]	14	96204679	96244166	1
ENSG00000154175	27196.1744852768	1.12101596501666	0.117092831016561	1.52866181104171e-22	2.05040584608726e-20	ABI3BP	ABI family member 3 binding protein [Source:HGNC Symbol;Acc:HGNC:17265]	3	100749156	100993515	-1
ENSG00000187764	354.768934646193	3.01380526115984	0.321983629078543	1.99922366048891e-22	2.66110404335459e-20	SEMA4D	semaphorin 4D [Source:HGNC Symbol;Acc:HGNC:10732]	9	89360787	89498130	-1
ENSG00000138180	333.835296089794	-3.25457370179062	0.350063797619821	2.43865732784842e-22	3.22142938073431e-20	CEP55	centrosomal protein 55 [Source:HGNC Symbol;Acc:HGNC:1161]	10	93496612	93529092	1
ENSG00000159388	1079.93044392273	1.72454717394844	0.181510804054473	3.32107467101928e-22	4.35410368711002e-20	BTG2	BTG anti-proliferation factor 2 [Source:HGNC Symbol;Acc:HGNC:1131]	1	203305491	203309602	1
ENSG00000196352	10839.5467844443	1.90230775411205	0.203872156611587	4.23724300788849e-22	5.51379151705609e-20	CD55	CD55 molecule (Cromer blood group) [Source:HGNC Symbol;Acc:HGNC:2665]	1	207321376	207386804	1
ENSG00000135905	238.392032403586	2.31097657303009	0.246033604423539	5.66826099745557e-22	7.32129385278761e-20	DOCK10	dedicator of cytokinesis 10 [Source:HGNC Symbol;Acc:HGNC:23479]	2	224765090	225042445	-1
ENSG00000167703	1048.92785820342	2.68673848872644	0.284157744465186	7.24797473769834e-22	9.29286290450337e-20	SLC43A2	solute carrier family 43 member 2 [Source:HGNC Symbol;Acc:HGNC:23087]	17	1569267	1628886	-1
ENSG00000182752	8016.2036262138	1.61083841646686	0.17171607987345	7.57464621551565e-22	9.64081066130995e-20	PAPPA	pappalysin 1 [Source:HGNC Symbol;Acc:HGNC:8602]	9	116153791	116402321	1
ENSG00000171159	392.370660965473	1.78167282693357	0.192030109455176	9.06055924897704e-22	1.14484762046676e-19	C9orf16	chromosome 9 open reading frame 16 [Source:HGNC Symbol;Acc:HGNC:17823]	9	128160265	128163924	1
ENSG00000138670	213.004363574605	2.59770870162917	0.281841443854311	1.12920286750923e-21	1.41654031660133e-19	RASGEF1B	RasGEF domain family member 1B [Source:HGNC Symbol;Acc:HGNC:24881]	4	81426393	82044244	-1
ENSG00000085117	5847.52473752723	2.18348611121867	0.235257478458728	1.41607453007196e-21	1.76372082720463e-19	CD82	CD82 molecule [Source:HGNC Symbol;Acc:HGNC:6210]	11	44564427	44620358	1
ENSG00000174502	115.58560575168	4.62949043676234	0.488950438573158	1.90295735007031e-21	2.35332392292028e-19	SLC26A9	solute carrier family 26 member 9 [Source:HGNC Symbol;Acc:HGNC:14469]	1	205913048	205943460	-1
ENSG00000110330	4208.13795366788	1.05619276932352	0.11332523784595	1.96367376448528e-21	2.41130841065703e-19	BIRC2	baculoviral IAP repeat containing 2 [Source:HGNC Symbol;Acc:HGNC:590]	11	102347211	102378670	1
ENSG00000197747	4751.90299420484	-1.29307573371849	0.139122520253397	2.29188599816312e-21	2.7946584720259e-19	S100A10	S100 calcium binding protein A10 [Source:HGNC Symbol;Acc:HGNC:10487]	1	151982915	151993859	-1
ENSG00000153071	4700.2728408603	-1.55138706632208	0.167871342937353	2.34370638132988e-21	2.83800056744786e-19	DAB2	DAB adaptor protein 2 [Source:HGNC Symbol;Acc:HGNC:2662]	5	39371675	39462300	-1
ENSG00000008256	1541.66035303613	-1.46825681739569	0.159889306753515	2.41628264320836e-21	2.90570485859477e-19	CYTH3	cytohesin 3 [Source:HGNC Symbol;Acc:HGNC:9504]	7	6161776	6272644	-1
ENSG00000138386	2100.06429083116	1.25534217751344	0.135341009754485	2.76851169431991e-21	3.30647523382577e-19	NAB1	NGFI-A binding protein 1 [Source:HGNC Symbol;Acc:HGNC:7626]	2	190646746	190692766	1
ENSG00000173281	1079.33925320842	-1.45201305892738	0.157141709982197	3.00340198075782e-21	3.56260682574654e-19	PPP1R3B	protein phosphatase 1 regulatory subunit 3B [Source:HGNC Symbol;Acc:HGNC:14942]	8	9136255	9151574	-1
ENSG00000153904	2600.20489130979	-1.34917990243223	0.147217579691549	4.08628691336639e-21	4.81436384516011e-19	DDAH1	dimethylarginine dimethylaminohydrolase 1 [Source:HGNC Symbol;Acc:HGNC:2715]	1	85318481	85578363	-1
ENSG00000198053	7996.09403188849	1.54570219491037	0.168785349946578	4.56601323386517e-21	5.34346125898705e-19	SIRPA	signal regulatory protein alpha [Source:HGNC Symbol;Acc:HGNC:9662]	20	1894167	1940592	1
ENSG00000198121	5686.36324728232	1.17123696668486	0.127405864498711	4.73938799320217e-21	5.50938056249774e-19	LPAR1	lysophosphatidic acid receptor 1 [Source:HGNC Symbol;Acc:HGNC:3166]	9	110873263	111038458	-1
ENSG00000179630	1534.76398018079	2.08082889932107	0.227388471306947	5.04648209928102e-21	5.8275171102757e-19	LACC1	laccase domain containing 1 [Source:HGNC Symbol;Acc:HGNC:26789]	13	43879284	43893932	1
ENSG00000081041	1520.98527893109	8.11228318295513	0.934476321245508	5.94885397803699e-21	6.82435307993625e-19	CXCL2	C-X-C motif chemokine ligand 2 [Source:HGNC Symbol;Acc:HGNC:4603]	4	74097040	74099196	-1
ENSG00000163171	2076.96172062404	-1.57553654808611	0.173644889730211	6.74011358647892e-21	7.68152683708712e-19	CDC42EP3	CDC42 effector protein 3 [Source:HGNC Symbol;Acc:HGNC:16943]	2	37641882	37738468	-1
ENSG00000104093	2554.28928009342	1.87567023795436	0.205707791455715	8.48438175119659e-21	9.60663406465032e-19	DMXL2	Dmx like 2 [Source:HGNC Symbol;Acc:HGNC:2938]	15	51447711	51622833	-1
ENSG00000146411	1400.19892218952	-1.7138442645647	0.187655889071327	9.32643901513814e-21	1.04919430391589e-18	SLC2A12	solute carrier family 2 member 12 [Source:HGNC Symbol;Acc:HGNC:18067]	6	133987581	134052624	-1
ENSG00000170891	330.378769631302	-2.43415453595685	0.269613146060965	1.01948356891503e-20	1.13953429430586e-18	CYTL1	cytokine like 1 [Source:HGNC Symbol;Acc:HGNC:24435]	4	5014586	5019458	-1
ENSG00000124145	8421.28376530097	1.39776870933654	0.154968267243623	1.4291160201855e-20	1.58722904738691e-18	SDC4	syndecan 4 [Source:HGNC Symbol;Acc:HGNC:10661]	20	45325288	45348424	-1
ENSG00000113578	5007.61473685231	-1.56921540799389	0.17529483977678	1.45965257660414e-20	1.61088366950926e-18	FGF1	fibroblast growth factor 1 [Source:HGNC Symbol;Acc:HGNC:3665]	5	142592178	142698070	-1
ENSG00000010818	3451.72120883996	1.12503701577146	0.123915400575582	1.5867664235826e-20	1.74015384452892e-18	HIVEP2	HIVEP zinc finger 2 [Source:HGNC Symbol;Acc:HGNC:4921]	6	142751469	142956698	-1
ENSG00000018408	7414.71791757177	-1.14820827104991	0.126771824099943	1.78528418859323e-20	1.94562502478126e-18	WWTR1	WW domain containing transcription regulator 1 [Source:HGNC Symbol;Acc:HGNC:24042]	3	149517235	149736714	-1
ENSG00000146426	3073.3911751213	1.93646159708868	0.2142120285904	1.97707451485256e-20	2.14125765934684e-18	TIAM2	TIAM Rac1 associated GEF 2 [Source:HGNC Symbol;Acc:HGNC:11806]	6	154832697	155257723	1
ENSG00000216775	729.357097361159	-1.73843325666282	0.194328151672719	2.35357560262192e-20	2.5332899865999e-18	AL109918.1	heterogeneous nuclear ribonucleoprotein A/B (HNRNPAB) pseudogene	6	52664366	52669155	1
ENSG00000108846	2591.55285886375	1.89600846485324	0.210954797782736	3.06485486246045e-20	3.27864259120999e-18	ABCC3	ATP binding cassette subfamily C member 3 [Source:HGNC Symbol;Acc:HGNC:54]	17	50634777	50692253	1
ENSG00000157827	2064.69855917306	1.30078466420314	0.143994487631724	3.72625379395798e-20	3.96187118324666e-18	FMNL2	formin like 2 [Source:HGNC Symbol;Acc:HGNC:18267]	2	152335174	152649826	1
ENSG00000106366	8016.45772224594	-1.25227716123947	0.140365854866598	4.26436524007124e-20	4.50652949643164e-18	SERPINE1	serpin family E member 1 [Source:HGNC Symbol;Acc:HGNC:8583]	7	101127104	101139247	1
ENSG00000111912	3397.63894758643	1.50538391100179	0.169522985863122	5.0723643736106e-20	5.32812154112338e-18	NCOA7	nuclear receptor coactivator 7 [Source:HGNC Symbol;Acc:HGNC:21081]	6	125781161	125932034	1
ENSG00000046653	277.614306719295	-2.24392390942618	0.253504420055747	5.453737007901e-20	5.69441989262095e-18	GPM6B	glycoprotein M6B [Source:HGNC Symbol;Acc:HGNC:4461]	X	13770939	13938638	-1
ENSG00000260454	144.770966323692	2.60689329054606	0.293800003307638	5.82351050911941e-20	6.04431861592352e-18	AL355607.2	novel transcript	9	90996949	91001901	1
ENSG00000171608	466.538849156428	2.36566214601031	0.268186050140739	6.77436482700024e-20	6.98962127150315e-18	PIK3CD	phosphatidylinositol-4,5-bisphosphate 3-kinase catalytic subunit delta [Source:HGNC Symbol;Acc:HGNC:8977]	1	9651731	9729114	1
ENSG00000162490	100.430717108133	4.01911303504337	0.448348154321171	6.93571565553875e-20	7.11400434621349e-18	DRAXIN	dorsal inhibitory axon guidance protein [Source:HGNC Symbol;Acc:HGNC:25054]	1	11691710	11725857	1
ENSG00000184371	9853.18516208045	1.93382830071946	0.219685061214832	7.96003190321519e-20	8.11690504657095e-18	CSF1	colony stimulating factor 1 [Source:HGNC Symbol;Acc:HGNC:2432]	1	109910242	109930992	1
ENSG00000146457	5464.14288981903	2.09385596709157	0.240459297392402	1.02552052788833e-19	1.03965124679005e-17	WTAP	WT1 associated protein [Source:HGNC Symbol;Acc:HGNC:16846]	6	159725585	159756319	1
ENSG00000185947	495.596339409072	1.53627309621063	0.174768004350151	1.4420205595195e-19	1.45344002869026e-17	ZNF267	zinc finger protein 267 [Source:HGNC Symbol;Acc:HGNC:13060]	16	31873807	31917357	1
ENSG00000159335	1476.4429248044	-1.2181444793092	0.138667393215498	1.49148723620928e-19	1.49465878952765e-17	PTMS	parathymosin [Source:HGNC Symbol;Acc:HGNC:9629]	12	6765516	6770952	1
ENSG00000152484	1947.53956897142	1.44581529271704	0.163744386873103	1.57970200731814e-19	1.5740150800918e-17	USP12	ubiquitin specific peptidase 12 [Source:HGNC Symbol;Acc:HGNC:20485]	13	27066156	27171811	-1
ENSG00000148700	3967.58057419663	1.50019703368458	0.170967353453841	1.88907755947851e-19	1.87158212526289e-17	ADD3	adducin 3 [Source:HGNC Symbol;Acc:HGNC:245]	10	109996368	110135565	1
ENSG00000120549	2002.43489569322	1.80231009485927	0.206740862058454	2.03686202855033e-19	2.00659679049899e-17	KIAA1217	KIAA1217 [Source:HGNC Symbol;Acc:HGNC:25428]	10	23694746	24547848	1
ENSG00000266524	224.957577519129	-5.41971536783088	0.606432169112201	2.18980406675266e-19	2.14514682651495e-17	GDF10	growth differentiation factor 10 [Source:HGNC Symbol;Acc:HGNC:4215]	10	47300197	47313577	1
ENSG00000157554	1372.12796539298	-1.30209721460063	0.149553811934172	2.66405730631481e-19	2.5951490083917e-17	ERG	ETS transcription factor ERG [Source:HGNC Symbol;Acc:HGNC:3446]	21	38380027	38661780	-1
ENSG00000136859	2068.72540580146	-1.34398601254368	0.154553285436443	2.83525587545945e-19	2.74657537224369e-17	ANGPTL2	angiopoietin like 2 [Source:HGNC Symbol;Acc:HGNC:490]	9	127087348	127122635	-1
ENSG00000123689	2812.76049759617	4.49518290084799	0.519851027666829	3.88550661036651e-19	3.74318114723541e-17	G0S2	G0/G1 switch 2 [Source:HGNC Symbol;Acc:HGNC:30229]	1	209675412	209676390	1
ENSG00000119900	2016.37570708774	1.36839698352131	0.158045115379642	4.90833230948147e-19	4.70255991650705e-17	OGFRL1	opioid growth factor receptor like 1 [Source:HGNC Symbol;Acc:HGNC:21378]	6	71288811	71309059	1
ENSG00000136379	490.361282863989	1.80383840320416	0.210736894959017	5.39319526362368e-19	5.13886042687465e-17	ABHD17C	abhydrolase domain containing 17C [Source:HGNC Symbol;Acc:HGNC:26925]	15	80679684	80755621	1
ENSG00000168477	1370.45953430422	-1.45614705817015	0.169033945056949	6.38640935577137e-19	6.05216412698833e-17	TNXB	tenascin XB [Source:HGNC Symbol;Acc:HGNC:11976]	6	32041153	32115334	-1
ENSG00000177283	2672.88119701099	-1.33490434660559	0.155766508401528	6.78714236013495e-19	6.3971568288472e-17	FZD8	frizzled class receptor 8 [Source:HGNC Symbol;Acc:HGNC:4046]	10	35638249	35642278	-1
ENSG00000135069	1630.5426397687	-1.59128598835343	0.185917653493778	7.24905240256279e-19	6.79579176040255e-17	PSAT1	phosphoserine aminotransferase 1 [Source:HGNC Symbol;Acc:HGNC:19129]	9	78297125	78330093	1
ENSG00000118407	397.027409169101	1.81302853661595	0.212425377812469	7.77857127158713e-19	7.25320573597138e-17	FILIP1	filamin A interacting protein 1 [Source:HGNC Symbol;Acc:HGNC:21015]	6	75291859	75493800	-1
ENSG00000104312	1469.76461871342	2.1095789930505	0.246807475615069	8.38101160193254e-19	7.77338826079243e-17	RIPK2	receptor interacting serine/threonine kinase 2 [Source:HGNC Symbol;Acc:HGNC:10020]	8	89757806	89791064	1
ENSG00000152953	452.083770558297	-2.04660638647811	0.241072764190065	1.39003891823229e-18	1.27906831763995e-16	STK32B	serine/threonine kinase 32B [Source:HGNC Symbol;Acc:HGNC:14217]	4	5051480	5500994	1
ENSG00000092969	1518.14950642153	-1.45767156884266	0.171703763565169	1.39372013736073e-18	1.27906831763995e-16	TGFB2	transforming growth factor beta 2 [Source:HGNC Symbol;Acc:HGNC:11768]	1	218345336	218444619	1
ENSG00000162924	286.300140992827	2.30239773165736	0.275379469567907	1.47479813262478e-18	1.34639031615593e-16	REL	REL proto-oncogene, NF-kB subunit [Source:HGNC Symbol;Acc:HGNC:9954]	2	60881521	60931610	1
ENSG00000242113	100.877887968412	4.40567019888022	0.517463884782041	1.54628154595964e-18	1.40429746442178e-16	RN7SL124P	RNA, 7SL, cytoplasmic 124, pseudogene [Source:HGNC Symbol;Acc:HGNC:46140]	2	151372003	151372287	1
ENSG00000136696	1004.15905319366	2.41399211488	0.289739242232146	1.56072303126531e-18	1.40582491679835e-16	IL36B	interleukin 36 beta [Source:HGNC Symbol;Acc:HGNC:15564]	2	113022089	113052867	-1
ENSG00000140092	2875.5662976671	1.84072672757926	0.215756672376546	1.56408805332844e-18	1.40582491679835e-16	FBLN5	fibulin 5 [Source:HGNC Symbol;Acc:HGNC:3602]	14	91869412	91947987	-1
ENSG00000115008	126.943097436761	11.7298947636787	2.85381799774252	1.73064690923377e-18	1.54755334134919e-16	IL1A	interleukin 1 alpha [Source:HGNC Symbol;Acc:HGNC:5991]	2	112773925	112784493	-1
ENSG00000172296	945.751652923732	-1.45344972435587	0.171933512101295	2.08165101885701e-18	1.85192595999029e-16	SPTLC3	serine palmitoyltransferase long chain base subunit 3 [Source:HGNC Symbol;Acc:HGNC:16253]	20	13008972	13169103	1
ENSG00000022267	2438.98929231277	-1.7991763715205	0.213815932505946	2.10946963980209e-18	1.86714833041772e-16	FHL1	four and a half LIM domains 1 [Source:HGNC Symbol;Acc:HGNC:3702]	X	136146702	136211359	1
ENSG00000167900	189.22912579129	-2.7059089027637	0.324964903468706	2.13082250179663e-18	1.87652282645595e-16	TK1	thymidine kinase 1 [Source:HGNC Symbol;Acc:HGNC:11830]	17	78174091	78187233	-1
ENSG00000198795	2353.55075687153	-1.26495677584882	0.148512357836571	2.28888733489742e-18	1.99723403208588e-16	ZNF521	zinc finger protein 521 [Source:HGNC Symbol;Acc:HGNC:24605]	18	25061924	25352190	-1
ENSG00000153162	2160.4263217122	1.85751067528466	0.223404656912812	2.29080005974179e-18	1.99723403208588e-16	BMP6	bone morphogenetic protein 6 [Source:HGNC Symbol;Acc:HGNC:1073]	6	7726099	7881728	1
ENSG00000183098	6315.48894764558	-1.15792587880756	0.135938804665146	2.49718536089829e-18	2.16633936009868e-16	GPC6	glypican 6 [Source:HGNC Symbol;Acc:HGNC:4454]	13	93226807	94408020	1
ENSG00000134851	2648.04934258769	0.974339838684545	0.114411220687781	2.6627983425871e-18	2.29857498513323e-16	TMEM165	transmembrane protein 165 [Source:HGNC Symbol;Acc:HGNC:30760]	4	55395957	55453397	1
ENSG00000106819	754.278140453074	-2.72141912567076	0.325307448222505	2.68295842436458e-18	2.30456877072144e-16	ASPN	asporin [Source:HGNC Symbol;Acc:HGNC:14872]	9	92456205	92482506	-1
ENSG00000139211	365.160487289155	2.49157030819297	0.296900414409982	2.75970016405952e-18	2.35886724317186e-16	AMIGO2	adhesion molecule with Ig like domain 2 [Source:HGNC Symbol;Acc:HGNC:24073]	12	47075707	47079951	-1
ENSG00000137449	1473.20353946671	1.09985618312283	0.129123371584307	2.78707653713983e-18	2.37064651600523e-16	CPEB2	cytoplasmic polyadenylation element binding protein 2 [Source:HGNC Symbol;Acc:HGNC:21745]	4	15002674	15070153	1
ENSG00000196950	816.87698282504	-1.62554364730484	0.193423565994459	3.49934010689509e-18	2.96203851669561e-16	SLC39A10	solute carrier family 39 member 10 [Source:HGNC Symbol;Acc:HGNC:20861]	2	195575977	195737702	1
ENSG00000071967	9184.9028154415	-1.31569387473814	0.156287227113848	3.70512946323242e-18	3.12107934542917e-16	CYBRD1	cytochrome b reductase 1 [Source:HGNC Symbol;Acc:HGNC:20797]	2	171522247	171558129	1
ENSG00000082397	3364.48566487631	1.55332169876164	0.184918154531062	3.86927665528662e-18	3.24368158837658e-16	EPB41L3	erythrocyte membrane protein band 4.1 like 3 [Source:HGNC Symbol;Acc:HGNC:3380]	18	5392381	5630700	-1
ENSG00000170624	3101.73705678924	-1.26269977273699	0.148901629617868	4.55467181756011e-18	3.79999102788496e-16	SGCD	sarcoglycan delta [Source:HGNC Symbol;Acc:HGNC:10807]	5	155870344	156767788	1
ENSG00000183454	131.480681536777	3.17546164478635	0.379601071391372	4.80753626110904e-18	3.99185760880754e-16	GRIN2A	glutamate ionotropic receptor NMDA type subunit 2A [Source:HGNC Symbol;Acc:HGNC:4585]	16	9753404	10182754	-1
ENSG00000006747	997.694653644597	-1.64084557804623	0.198062537052484	5.00366617926561e-18	4.13502024492201e-16	SCIN	scinderin [Source:HGNC Symbol;Acc:HGNC:21695]	7	12570577	12660182	1
ENSG00000039560	2036.41389237286	1.2398327149377	0.147747583068601	5.03284894087357e-18	4.13951825386851e-16	RAI14	retinoic acid induced 14 [Source:HGNC Symbol;Acc:HGNC:14873]	5	34656328	34832612	1
ENSG00000101871	402.758275848578	2.1522245205019	0.260945941881982	5.16999912600948e-18	4.23236031738157e-16	MID1	midline 1 [Source:HGNC Symbol;Acc:HGNC:7095]	X	10445310	10833654	-1
ENSG00000134533	1084.42250088269	1.7057577728698	0.2057368951164	6.29337374950174e-18	5.11847309044179e-16	RERG	RAS like estrogen regulated growth inhibitor [Source:HGNC Symbol;Acc:HGNC:15980]	12	15107783	15348675	-1
ENSG00000154640	1208.08571619785	1.56182330496329	0.188479549901256	6.31112986434011e-18	5.11847309044179e-16	BTG3	BTG anti-proliferation factor 3 [Source:HGNC Symbol;Acc:HGNC:1132]	21	17593653	17612947	-1
ENSG00000128590	1560.99774541037	1.34949758995427	0.162028883778178	8.36155745391214e-18	6.75002209832713e-16	DNAJB9	DnaJ heat shock protein family (Hsp40) member B9 [Source:HGNC Symbol;Acc:HGNC:6968]	7	108569867	108574850	1
ENSG00000131016	2227.77449973567	1.92169087330685	0.231696857701852	9.31886417232436e-18	7.48815827524516e-16	AKAP12	A-kinase anchoring protein 12 [Source:HGNC Symbol;Acc:HGNC:370]	6	151239967	151358559	1
ENSG00000019549	2333.37531713514	-1.70153858925371	0.20690831993415	9.73979646852592e-18	7.79049683585718e-16	SNAI2	snail family transcriptional repressor 2 [Source:HGNC Symbol;Acc:HGNC:11094]	8	48917598	48921740	-1
ENSG00000146122	1457.79900211253	-1.7309928891376	0.211259623263473	1.08504554926051e-17	8.63924166322171e-16	DAAM2	dishevelled associated activator of morphogenesis 2 [Source:HGNC Symbol;Acc:HGNC:18143]	6	39792298	39904877	1
ENSG00000128342	8374.97918354644	3.20161206311275	0.392668640406155	1.108338729103e-17	8.7845920088041e-16	LIF	LIF interleukin 6 family cytokine [Source:HGNC Symbol;Acc:HGNC:6596]	22	30240453	30246759	-1
ENSG00000138193	537.409980148066	-2.53714344183188	0.310607393717163	1.20814123365716e-17	9.53228900057915e-16	PLCE1	phospholipase C epsilon 1 [Source:HGNC Symbol;Acc:HGNC:17175]	10	94030812	94332823	1
ENSG00000106484	903.75073317075	-2.44559379795516	0.302799594596164	1.40225458428978e-17	1.10140149487662e-15	MEST	mesoderm specific transcript [Source:HGNC Symbol;Acc:HGNC:7028]	7	130486171	130506465	1
ENSG00000106624	15474.8713494209	-1.21170845914392	0.14577381570887	1.42848686120376e-17	1.11697423313049e-15	AEBP1	AE binding protein 1 [Source:HGNC Symbol;Acc:HGNC:303]	7	44104345	44114562	1
ENSG00000058085	523.899867525784	2.51465337814122	0.312752841804105	1.56465797478182e-17	1.21702737728374e-15	LAMC2	laminin subunit gamma 2 [Source:HGNC Symbol;Acc:HGNC:6493]	1	183186238	183245127	1
ENSG00000033327	718.081442427441	1.75496646698707	0.213864699460484	1.57040293564743e-17	1.21702737728374e-15	GAB2	GRB2 associated binding protein 2 [Source:HGNC Symbol;Acc:HGNC:14458]	11	78215293	78418348	-1
ENSG00000139318	4269.03179874544	1.55712026699658	0.190232004977533	1.66292273042557e-17	1.28302582524029e-15	DUSP6	dual specificity phosphatase 6 [Source:HGNC Symbol;Acc:HGNC:3072]	12	89347235	89352501	-1
ENSG00000116711	4899.18103014308	1.80864933896819	0.220930910150704	1.82881034438594e-17	1.4048002632184e-15	PLA2G4A	phospholipase A2 group IVA [Source:HGNC Symbol;Acc:HGNC:9035]	1	186828949	186988981	1
ENSG00000100647	1162.69260686826	1.49830659289752	0.182085042883793	1.97589337443501e-17	1.51112512149225e-15	SUSD6	sushi domain containing 6 [Source:HGNC Symbol;Acc:HGNC:19956]	14	69611596	69715144	1
ENSG00000104635	36065.9812274362	1.99007440374785	0.243021710399261	1.98919398070044e-17	1.51465394940933e-15	SLC39A14	solute carrier family 39 member 14 [Source:HGNC Symbol;Acc:HGNC:20858]	8	22367249	22434129	1
ENSG00000197969	2353.65415201899	1.32632180092856	0.162716551275041	2.65194139442501e-17	2.01051748237343e-15	VPS13A	vacuolar protein sorting 13 homolog A [Source:HGNC Symbol;Acc:HGNC:1908]	9	77177445	77421537	1
ENSG00000153132	137.345243259255	2.90443095863276	0.354778755304939	2.72311439609427e-17	2.05553877596086e-15	CLGN	calmegin [Source:HGNC Symbol;Acc:HGNC:2060]	4	140388453	140427661	-1
ENSG00000056558	837.645563994455	2.07014899040581	0.253810616445682	3.1680203972944e-17	2.38106774429407e-15	TRAF1	TNF receptor associated factor 1 [Source:HGNC Symbol;Acc:HGNC:12031]	9	120902393	120929173	-1
ENSG00000145040	66.2498492914279	3.42064224396932	0.422215476152108	4.77055811624069e-17	3.55488127661919e-15	UCN2	urocortin 2 [Source:HGNC Symbol;Acc:HGNC:18414]	3	48561718	48563781	-1
ENSG00000171444	1457.65670661593	1.41663067065317	0.174020334020508	5.25535807433737e-17	3.89947569115833e-15	MCC	MCC regulator of WNT signaling pathway [Source:HGNC Symbol;Acc:HGNC:6935]	5	113022099	113488823	-1
ENSG00000091136	2624.02549994584	-1.29044197594147	0.158789612272813	5.64657723266885e-17	4.17200708500198e-15	LAMB1	laminin subunit beta 1 [Source:HGNC Symbol;Acc:HGNC:6486]	7	107923799	108003187	-1
ENSG00000124588	1150.20643310474	1.21640728907309	0.149576258671019	6.24081252281347e-17	4.59160539916871e-15	NQO2	N-ribosyldihydronicotinamide:quinone reductase 2 [Source:HGNC Symbol;Acc:HGNC:7856]	6	2987987	3028869	1
ENSG00000147454	5919.341913677	1.04795804666809	0.128717828475798	6.29765456303209e-17	4.61395809309204e-15	SLC25A37	solute carrier family 25 member 37 [Source:HGNC Symbol;Acc:HGNC:29786]	8	23528956	23575463	1
ENSG00000188783	26204.9003828984	-0.853237879548003	0.104430069331957	6.63430391783108e-17	4.84026600063684e-15	PRELP	proline and arginine rich end leucine rich repeat protein [Source:HGNC Symbol;Acc:HGNC:9357]	1	203475806	203491352	1
ENSG00000255282	75.0577743958602	4.00195554940459	0.496665816687446	7.1435820612776e-17	5.19011001677073e-15	WTAPP1	Wilms tumor 1 associated protein pseudogene 1 [Source:HGNC Symbol;Acc:HGNC:44115]	11	102746968	102836766	1
ENSG00000161714	1355.96271552019	-1.37702515683458	0.170728849381898	7.3170954243585e-17	5.29411588857009e-15	PLCD3	phospholipase C delta 3 [Source:HGNC Symbol;Acc:HGNC:9061]	17	45108959	45133354	-1
ENSG00000186480	3535.89671826561	0.976757829576572	0.119902937607077	7.65086881812548e-17	5.51273551990306e-15	INSIG1	insulin induced gene 1 [Source:HGNC Symbol;Acc:HGNC:6083]	7	155297776	155310235	1
ENSG00000004776	245.028370957922	-2.54633086620868	0.320723852319233	1.22185960126855e-16	8.76772257914388e-15	HSPB6	heat shock protein family B (small) member 6 [Source:HGNC Symbol;Acc:HGNC:26511]	19	35754566	35758079	-1
ENSG00000182870	211.672933437704	2.44042960468194	0.310058930087908	1.25647081703045e-16	8.97913181826228e-15	GALNT9	polypeptide N-acetylgalactosaminyltransferase 9 [Source:HGNC Symbol;Acc:HGNC:4131]	12	132196372	132329589	-1
ENSG00000164106	2482.76524360328	-1.11738695442633	0.13881381571345	1.26664818971435e-16	9.0149161159384e-15	SCRG1	stimulator of chondrogenesis 1 [Source:HGNC Symbol;Acc:HGNC:17036]	4	173384701	173406380	-1
ENSG00000132846	123.780676350033	-2.4186028180697	0.304205040245827	1.29746608237421e-16	9.19671385299152e-15	ZBED3	zinc finger BED-type containing 3 [Source:HGNC Symbol;Acc:HGNC:20711]	5	77072072	77087285	-1
ENSG00000100316	5656.92607043789	-0.955649973494875	0.118180782942165	1.34573241662555e-16	9.50021706425087e-15	RPL3	ribosomal protein L3 [Source:HGNC Symbol;Acc:HGNC:10332]	22	39312882	39320389	-1
ENSG00000198755	1819.53875768336	-0.986621929129753	0.12302240544226	1.51740002426879e-16	1.06605532315515e-14	RPL10A	ribosomal protein L10a [Source:HGNC Symbol;Acc:HGNC:10299]	6	35468401	35470785	1
ENSG00000169715	2724.68735646221	1.85759142753444	0.238916159492191	1.52232480051404e-16	1.06605532315515e-14	MT1E	metallothionein 1E [Source:HGNC Symbol;Acc:HGNC:7397]	16	56625475	56627112	1
ENSG00000163734	4612.24578372127	8.59256081688985	1.15901069538097	1.81004392051167e-16	1.26246943367848e-14	CXCL3	C-X-C motif chemokine ligand 3 [Source:HGNC Symbol;Acc:HGNC:4604]	4	74036589	74038807	-1
ENSG00000157613	1485.6076718029	-1.06579049550221	0.133858103138279	2.11190180763235e-16	1.46714070994762e-14	CREB3L1	cAMP responsive element binding protein 3 like 1 [Source:HGNC Symbol;Acc:HGNC:18856]	11	46277662	46321409	1
ENSG00000139734	469.319750289813	-2.43522632750547	0.312268044928766	2.31663423923817e-16	1.60298219165063e-14	DIAPH3	diaphanous related formin 3 [Source:HGNC Symbol;Acc:HGNC:15480]	13	59665583	60163928	-1
ENSG00000103202	398.91364178171	-1.46154469234881	0.184476794496494	2.39251636226151e-16	1.64894497267802e-14	NME4	NME/NM23 nucleoside diphosphate kinase 4 [Source:HGNC Symbol;Acc:HGNC:7852]	16	396725	410367	1
ENSG00000100739	525.109862390538	1.86243542063768	0.238897162426274	2.44582769119105e-16	1.67905108075978e-14	BDKRB1	bradykinin receptor B1 [Source:HGNC Symbol;Acc:HGNC:1029]	14	96256210	96268967	1
ENSG00000197971	344.3413905681	1.91186449120331	0.246613365253818	2.55879076846188e-16	1.74583783250184e-14	MBP	myelin basic protein [Source:HGNC Symbol;Acc:HGNC:6925]	18	76978827	77133683	-1
ENSG00000075420	13880.5253599008	1.02694218721901	0.129337475816567	2.56313864265912e-16	1.74583783250184e-14	FNDC3B	fibronectin type III domain containing 3B [Source:HGNC Symbol;Acc:HGNC:24670]	3	172039578	172401669	1
ENSG00000117399	203.083868262965	-2.4704280602617	0.318766298502007	3.4462205620678e-16	2.33820030897962e-14	CDC20	cell division cycle 20 [Source:HGNC Symbol;Acc:HGNC:1723]	1	43358981	43363203	1
ENSG00000101745	2997.73970375189	1.14720966725646	0.14557874477257	3.77400924460343e-16	2.54963540671711e-14	ANKRD12	ankyrin repeat domain 12 [Source:HGNC Symbol;Acc:HGNC:29135]	18	9136228	9285985	1
ENSG00000134853	13358.5245940393	-1.27957140062386	0.162872523852364	3.78709394012578e-16	2.54963540671711e-14	PDGFRA	platelet derived growth factor receptor alpha [Source:HGNC Symbol;Acc:HGNC:8803]	4	54229280	54298245	1
ENSG00000182718	15602.1589814391	-1.04714009258037	0.132206085309413	4.22395038044892e-16	2.83280856861107e-14	ANXA2	annexin A2 [Source:HGNC Symbol;Acc:HGNC:537]	15	60347134	60402883	-1
ENSG00000196878	9195.40868514909	3.39577819822064	0.430212865290275	4.37600530635604e-16	2.92354040333066e-14	LAMB3	laminin subunit beta 3 [Source:HGNC Symbol;Acc:HGNC:6490]	1	209614870	209652425	-1
ENSG00000140465	145.162187473398	-3.0254454396259	0.392617371973213	4.54251974698713e-16	3.0232029323746e-14	CYP1A1	cytochrome P450 family 1 subfamily A member 1 [Source:HGNC Symbol;Acc:HGNC:2595]	15	74719542	74725536	-1
ENSG00000112394	117.973577486765	3.13374679529481	0.409860026726288	4.87486538567693e-16	3.23205428631363e-14	SLC16A10	solute carrier family 16 member 10 [Source:HGNC Symbol;Acc:HGNC:17027]	6	111087503	111231194	1
ENSG00000113368	240.889622807709	-2.47418644277003	0.321898067577539	4.89511248867453e-16	3.23318471458401e-14	LMNB1	lamin B1 [Source:HGNC Symbol;Acc:HGNC:6637]	5	126776623	126837020	1
ENSG00000100504	1616.38444596929	-1.25955181909789	0.160274382249352	5.40742808298006e-16	3.55808767860088e-14	PYGL	glycogen phosphorylase L [Source:HGNC Symbol;Acc:HGNC:9725]	14	50857891	50944483	-1
ENSG00000163629	761.215115479089	-1.27852244301288	0.163681556956458	6.12868866984029e-16	4.01751670436109e-14	PTPN13	protein tyrosine phosphatase non-receptor type 13 [Source:HGNC Symbol;Acc:HGNC:9646]	4	86594315	86815171	1
ENSG00000124212	646.24898986741	-2.47507664748633	0.325540342508315	6.96288856656546e-16	4.54726172041955e-14	PTGIS	prostaglandin I2 synthase [Source:HGNC Symbol;Acc:HGNC:9603]	20	49503874	49568137	-1
ENSG00000114541	864.505947408786	-1.41072941047462	0.181014409630987	7.33874343005913e-16	4.77483840260974e-14	FRMD4B	FERM domain containing 4B [Source:HGNC Symbol;Acc:HGNC:24886]	3	69168782	69542583	-1
ENSG00000115380	20316.8284141068	-1.23079805674745	0.15858434111178	7.4998134002344e-16	4.86149614349023e-14	EFEMP1	EGF containing fibulin extracellular matrix protein 1 [Source:HGNC Symbol;Acc:HGNC:3218]	2	55865967	55924139	-1
ENSG00000137310	317.366237552821	-2.66718251101518	0.350209748176388	7.5606726494451e-16	4.88279440697682e-14	TCF19	transcription factor 19 [Source:HGNC Symbol;Acc:HGNC:11629]	6	31158547	31167159	1
ENSG00000143127	3501.0812597166	-1.09466835381266	0.140250597987888	8.57148437204564e-16	5.51516505517933e-14	ITGA10	integrin subunit alpha 10 [Source:HGNC Symbol;Acc:HGNC:6135]	1	145891208	145910111	-1
ENSG00000186185	158.500427470881	-3.02621092412317	0.398505854839312	1.02003861820826e-15	6.53912256827112e-14	KIF18B	kinesin family member 18B [Source:HGNC Symbol;Acc:HGNC:27102]	17	44924709	44947773	-1
ENSG00000136960	3052.36111256195	-1.29349398268735	0.167832597705076	1.04734593632689e-15	6.68958648048791e-14	ENPP2	ectonucleotide pyrophosphatase/phosphodiesterase 2 [Source:HGNC Symbol;Acc:HGNC:3357]	8	119557086	119673453	-1
ENSG00000112299	329.30553261754	8.67690875103495	1.15542334408943	1.19350042975763e-15	7.59527992470212e-14	VNN1	vanin 1 [Source:HGNC Symbol;Acc:HGNC:12705]	6	132680849	132714055	-1
ENSG00000165244	333.983446242994	-2.50435664867747	0.329450852023533	1.26424401150814e-15	8.0162264831518e-14	ZNF367	zinc finger protein 367 [Source:HGNC Symbol;Acc:HGNC:18320]	9	96385941	96418370	-1
ENSG00000112559	444.568800229676	-1.73603009522415	0.225919963224949	1.27720264350487e-15	8.06905162854872e-14	MDFI	MyoD family inhibitor [Source:HGNC Symbol;Acc:HGNC:6967]	6	41636882	41654246	1
ENSG00000117632	452.132359887522	-2.13703197259925	0.283680117085563	1.49146520897232e-15	9.38869272521672e-14	STMN1	stathmin 1 [Source:HGNC Symbol;Acc:HGNC:6510]	1	25884181	25906991	-1
ENSG00000167996	75526.8166018188	1.39364304627046	0.180677216474481	1.5367280806622e-15	9.63882285701684e-14	FTH1	ferritin heavy chain 1 [Source:HGNC Symbol;Acc:HGNC:3976]	11	61959718	61967634	-1
ENSG00000143067	455.802058965336	1.76975910205165	0.231966705255353	1.61749646221305e-15	1.01090630149136e-13	ZNF697	zinc finger protein 697 [Source:HGNC Symbol;Acc:HGNC:32034]	1	119619377	119648266	-1
ENSG00000163739	34523.013541743	8.72205680885499	1.24301069649837	1.76388882588478e-15	1.09846176631975e-13	CXCL1	C-X-C motif chemokine ligand 1 [Source:HGNC Symbol;Acc:HGNC:4602]	4	73869393	73871308	1
ENSG00000176597	443.853893084454	1.62085304896985	0.213191726547957	2.10916349539512e-15	1.30416609465265e-13	B3GNT5	UDP-GlcNAc:betaGal beta-1,3-N-acetylglucosaminyltransferase 5 [Source:HGNC Symbol;Acc:HGNC:15684]	3	183253253	183298504	1
ENSG00000144749	2500.26264959021	1.00557718724458	0.131752794086239	2.21686691948649e-15	1.3659190273882e-13	LRIG1	leucine rich repeats and immunoglobulin like domains 1 [Source:HGNC Symbol;Acc:HGNC:17360]	3	66378797	66501263	-1
ENSG00000214900	191.041782890297	1.84738376789504	0.242818477633952	2.71499249628721e-15	1.66202289347607e-13	LINC01588	long intergenic non-protein coding RNA 1588 [Source:HGNC Symbol;Acc:HGNC:27503]	14	49927571	50105043	-1
ENSG00000182175	205.708935282678	-1.7883077904122	0.235909542117777	2.71650240661054e-15	1.66202289347607e-13	RGMA	repulsive guidance molecule BMP co-receptor a [Source:HGNC Symbol;Acc:HGNC:30308]	15	93035273	93089204	-1
ENSG00000137331	11574.0677821093	3.56305702225481	0.479157503422823	2.72716122212988e-15	1.66271014791184e-13	IER3	immediate early response 3 [Source:HGNC Symbol;Acc:HGNC:5392]	6	30743199	30744548	-1
ENSG00000083799	2834.02738067223	1.47197420982924	0.192856989902516	2.95149083995516e-15	1.79321065422642e-13	CYLD	CYLD lysine 63 deubiquitinase [Source:HGNC Symbol;Acc:HGNC:2584]	16	50742050	50801935	1
ENSG00000160789	7812.36086878486	-0.916929800947031	0.119497552471656	3.44242446255811e-15	2.0842206720009e-13	LMNA	lamin A/C [Source:HGNC Symbol;Acc:HGNC:6636]	1	156082573	156140089	1
ENSG00000121966	78.8979076028584	7.52276241288949	1.04563488655191	3.46649565783198e-15	2.09153234552305e-13	CXCR4	C-X-C motif chemokine receptor 4 [Source:HGNC Symbol;Acc:HGNC:2561]	2	136114349	136118149	-1
ENSG00000137767	1051.10013264343	1.48858200909622	0.196286148734133	3.63161736049078e-15	2.18360385913371e-13	SQOR	sulfide quinone oxidoreductase [Source:HGNC Symbol;Acc:HGNC:20390]	15	45631148	45691281	1
ENSG00000111907	552.491956085629	-1.8906172001356	0.250752621515924	3.65997049543653e-15	2.19308953707652e-13	TPD52L1	TPD52 like 1 [Source:HGNC Symbol;Acc:HGNC:12006]	6	125119049	125264407	1
ENSG00000101057	184.375347931677	-2.44011133790388	0.32572847047662	3.78101684890995e-15	2.25766468342041e-13	MYBL2	MYB proto-oncogene like 2 [Source:HGNC Symbol;Acc:HGNC:7548]	20	43667019	43716495	1
ENSG00000140525	430.755751807895	-1.81753895001244	0.243968409157533	3.79363280519687e-15	2.25766468342041e-13	FANCI	FA complementation group I [Source:HGNC Symbol;Acc:HGNC:25568]	15	89243949	89317261	1
ENSG00000006459	2502.64308511026	1.33442994145227	0.17658506548495	3.82952151660471e-15	2.27127097568151e-13	KDM7A	lysine demethylase 7A [Source:HGNC Symbol;Acc:HGNC:22224]	7	140084746	140176983	-1
ENSG00000139910	795.979767758582	1.43355939231829	0.188506628373068	3.97758996751366e-15	2.35109275469613e-13	NOVA1	NOVA alternative splicing regulator 1 [Source:HGNC Symbol;Acc:HGNC:7886]	14	26443090	26598033	-1
ENSG00000100994	7122.17264455721	-1.21529994343438	0.161576404214005	4.49274765121921e-15	2.64662299980775e-13	PYGB	glycogen phosphorylase B [Source:HGNC Symbol;Acc:HGNC:9723]	20	25248085	25298012	1
ENSG00000146374	1446.43094125705	1.89153240317284	0.251616622491731	4.50931285643853e-15	2.6474373157481e-13	RSPO3	R-spondin 3 [Source:HGNC Symbol;Acc:HGNC:20866]	6	127118671	127199481	1
ENSG00000132510	721.129247776922	1.14541614545434	0.151089444576427	4.84928192293414e-15	2.8374808352417e-13	KDM6B	lysine demethylase 6B [Source:HGNC Symbol;Acc:HGNC:29012]	17	7839904	7854796	1
ENSG00000095383	412.354301383162	-1.46006372569474	0.195557319777272	5.0416395866877e-15	2.94016954759443e-13	TBC1D2	TBC1 domain family member 2 [Source:HGNC Symbol;Acc:HGNC:18026]	9	98199011	98255649	-1
ENSG00000005249	576.619681738414	1.76786854121843	0.235629995795011	5.8499784726866e-15	3.40020248760787e-13	PRKAR2B	protein kinase cAMP-dependent type II regulatory subunit beta [Source:HGNC Symbol;Acc:HGNC:9392]	7	107044705	107161811	1
ENSG00000120820	522.536935266225	-1.58782698841644	0.211761430610466	6.0005154878411e-15	3.46731037502535e-13	GLT8D2	glycosyltransferase 8 domain containing 2 [Source:HGNC Symbol;Acc:HGNC:24890]	12	103988984	104064183	-1
ENSG00000170577	588.371094116972	-1.25257461394704	0.167360353238506	6.00520578802349e-15	3.46731037502535e-13	SIX2	SIX homeobox 2 [Source:HGNC Symbol;Acc:HGNC:10888]	2	45005182	45009452	-1
ENSG00000168334	125.485380010915	3.65807961731687	0.504770295563247	6.12728288115532e-15	3.52611985474275e-13	XIRP1	xin actin binding repeat containing 1 [Source:HGNC Symbol;Acc:HGNC:14301]	3	39183210	39192596	-1
ENSG00000253276	953.285030832939	1.45852237261334	0.19469878616218	6.18407735596476e-15	3.5470972649986e-13	CCDC71L	coiled-coil domain containing 71 like [Source:HGNC Symbol;Acc:HGNC:26685]	7	106654360	106661158	-1
ENSG00000157600	966.278661460009	1.35531327204952	0.178054455327032	6.41320486089039e-15	3.66646075932281e-13	TMEM164	transmembrane protein 164 [Source:HGNC Symbol;Acc:HGNC:26217]	X	110002631	110182734	1
ENSG00000059728	1005.35875579713	1.06992848897678	0.142212535795834	7.45590825234859e-15	4.24819269127725e-13	MXD1	MAX dimerization protein 1 [Source:HGNC Symbol;Acc:HGNC:6761]	2	69897688	69942945	1
ENSG00000173698	399.71455402937	1.75333152913299	0.233726087028339	7.47946984126922e-15	4.24819269127725e-13	ADGRG2	adhesion G protein-coupled receptor G2 [Source:HGNC Symbol;Acc:HGNC:4516]	X	18989307	19122637	-1
ENSG00000095713	8310.63999031494	1.62249896708428	0.217239419456467	7.83262223200764e-15	4.43433226816614e-13	CRTAC1	cartilage acidic protein 1 [Source:HGNC Symbol;Acc:HGNC:14882]	10	97865000	98030828	-1
ENSG00000056972	1951.32776501445	1.15662542043743	0.153776614471657	8.03120673530993e-15	4.53204374898379e-13	TRAF3IP2	TRAF3 interacting protein 2 [Source:HGNC Symbol;Acc:HGNC:1343]	6	111555381	111606906	-1
ENSG00000112562	8111.56361704462	-1.06474512336909	0.141234033927392	8.54187505118059e-15	4.80466694411084e-13	SMOC2	SPARC related modular calcium binding 2 [Source:HGNC Symbol;Acc:HGNC:20323]	6	168441151	168673445	1
ENSG00000178343	163.888730254952	-4.1265750532227	0.547153996034256	9.4978836533522e-15	5.31459246585761e-13	SHISA3	shisa family member 3 [Source:HGNC Symbol;Acc:HGNC:25159]	4	42397488	42402487	1
ENSG00000196569	654.169623607692	-1.53130446770508	0.205076322745941	9.50939295376253e-15	5.31459246585761e-13	LAMA2	laminin subunit alpha 2 [Source:HGNC Symbol;Acc:HGNC:6482]	6	128883141	129516569	1
ENSG00000173848	798.437275336588	-1.04668578479163	0.139916881964744	1.1506594168606e-14	6.41023905808252e-13	NET1	neuroepithelial cell transforming 1 [Source:HGNC Symbol;Acc:HGNC:14592]	10	5412557	5459056	1
ENSG00000112763	1400.98838791848	1.37495039035676	0.185537580681318	1.25550845431656e-14	6.97207035602481e-13	BTN2A1	butyrophilin subfamily 2 member A1 [Source:HGNC Symbol;Acc:HGNC:1136]	6	26457904	26476621	1
ENSG00000183963	2795.64933227794	1.01644649577905	0.136183255962795	1.26866425750006e-14	7.02276147873921e-13	SMTN	smoothelin [Source:HGNC Symbol;Acc:HGNC:11126]	22	31064105	31104757	1
ENSG00000158296	130.744302027724	2.0911884153751	0.284676082782819	1.29140489073301e-14	7.1260212277568e-13	SLC13A3	solute carrier family 13 member 3 [Source:HGNC Symbol;Acc:HGNC:14430]	20	46557823	46684467	-1
ENSG00000118596	3063.81809403922	1.44905257845081	0.196263387323786	1.42180624200248e-14	7.8208313696521e-13	SLC16A7	solute carrier family 16 member 7 [Source:HGNC Symbol;Acc:HGNC:10928]	12	59596029	59789855	1
ENSG00000198542	1221.20434457807	-1.42340421469249	0.193092347783802	1.45926697386916e-14	8.00164724004923e-13	ITGBL1	integrin subunit beta like 1 [Source:HGNC Symbol;Acc:HGNC:6164]	13	101452593	101720856	1
ENSG00000144152	245.761950073535	-1.90587255150629	0.259514062049504	1.47157874432331e-14	8.04386161904876e-13	FBLN7	fibulin 7 [Source:HGNC Symbol;Acc:HGNC:26740]	2	112138385	112188218	1
ENSG00000142731	132.393306574686	-2.49409843326044	0.343542996772157	1.60517162604316e-14	8.74668051353581e-13	PLK4	polo like kinase 4 [Source:HGNC Symbol;Acc:HGNC:11397]	4	127880893	127899224	1
ENSG00000107736	377.232519385175	1.25776609287282	0.170060593650607	1.7119422174713e-14	9.29941945359719e-13	CDH23	cadherin related 23 [Source:HGNC Symbol;Acc:HGNC:13733]	10	71396920	71815947	1
ENSG00000173846	446.990333804534	1.37123247090798	0.185028010708209	1.76918279740866e-14	9.58050945292386e-13	PLK3	polo like kinase 3 [Source:HGNC Symbol;Acc:HGNC:2154]	1	44800377	44805990	1
ENSG00000162894	66.7213321619584	4.01063866765397	0.546359573191291	1.97966513965303e-14	1.06871272570061e-12	FCMR	Fc fragment of IgM receptor [Source:HGNC Symbol;Acc:HGNC:14315]	1	206903317	206923247	-1
ENSG00000143248	521.823526900794	2.20245676343756	0.305235016467189	2.26483451438409e-14	1.21888640207764e-12	RGS5	regulator of G protein signaling 5 [Source:HGNC Symbol;Acc:HGNC:10001]	1	163111121	163321791	-1
ENSG00000074410	7981.4204155642	2.8240378125256	0.385289361185803	2.36828358566732e-14	1.27063879640865e-12	CA12	carbonic anhydrase 12 [Source:HGNC Symbol;Acc:HGNC:1371]	15	63321378	63381846	-1
ENSG00000182253	1093.15153863716	-1.13968461891755	0.156418496558196	2.55868987800131e-14	1.36858513505242e-12	SYNM	synemin [Source:HGNC Symbol;Acc:HGNC:24466]	15	99098217	99135593	1
ENSG00000137713	1248.03693788597	0.988126256471393	0.133679018291019	2.6064565049729e-14	1.38987101153555e-12	PPP2R1B	protein phosphatase 2 scaffold subunit Abeta [Source:HGNC Symbol;Acc:HGNC:9303]	11	111726908	111766389	-1
ENSG00000105011	130.39077270218	-2.27413319408044	0.314714035716349	2.84479005723986e-14	1.51233549475888e-12	ASF1B	anti-silencing function 1B histone chaperone [Source:HGNC Symbol;Acc:HGNC:20996]	19	14119512	14136613	-1
ENSG00000019186	1476.88938892625	6.16711291572778	0.873736698415216	2.94692014975133e-14	1.5618676793682e-12	CYP24A1	cytochrome P450 family 24 subfamily A member 1 [Source:HGNC Symbol;Acc:HGNC:2602]	20	54153446	54173986	-1
ENSG00000020633	102.026457311986	2.3084298729789	0.321596951421747	3.0269110627233e-14	1.59940146062746e-12	RUNX3	RUNX family transcription factor 3 [Source:HGNC Symbol;Acc:HGNC:10473]	1	24899511	24965121	-1
ENSG00000106809	13623.4704469371	-1.19254249957834	0.163177071321402	3.58381528981026e-14	1.88794523288283e-12	OGN	osteoglycin [Source:HGNC Symbol;Acc:HGNC:8126]	9	92383268	92404696	-1
ENSG00000141068	588.853696425374	1.41288559279633	0.195385472980406	3.87634926029788e-14	2.03590066421127e-12	KSR1	kinase suppressor of ras 1 [Source:HGNC Symbol;Acc:HGNC:6465]	17	27456470	27626438	1
ENSG00000136153	2522.53280934207	-1.36405616358764	0.189208035417453	3.94325893295661e-14	2.06482300342235e-12	LMO7	LIM domain 7 [Source:HGNC Symbol;Acc:HGNC:6646]	13	75620434	75859870	1
ENSG00000073111	389.085069132082	-1.85826130507736	0.259689443699294	4.16253776776348e-14	2.17311889390694e-12	MCM2	minichromosome maintenance complex component 2 [Source:HGNC Symbol;Acc:HGNC:6944]	3	127598410	127622436	1
ENSG00000023191	3013.34786849793	-0.98245435013075	0.134127688274478	4.19620279324652e-14	2.18186794249573e-12	RNH1	ribonuclease/angiogenin inhibitor 1 [Source:HGNC Symbol;Acc:HGNC:10074]	11	494512	507300	-1
ENSG00000164976	346.712223596455	-1.96197242426468	0.271549688229519	4.21514985377868e-14	2.18186794249573e-12	MYORG	myogenesis regulating glycosidase (putative) [Source:HGNC Symbol;Acc:HGNC:19918]	9	34366666	34376898	-1
ENSG00000138696	127.722997833911	3.29435742796882	0.469882504832579	4.21683487194506e-14	2.18186794249573e-12	BMPR1B	bone morphogenetic protein receptor type 1B [Source:HGNC Symbol;Acc:HGNC:1077]	4	94757955	95158448	1
ENSG00000134259	343.123813983714	2.41378186269797	0.340804916264087	4.28211151203198e-14	2.20908811938762e-12	NGF	nerve growth factor [Source:HGNC Symbol;Acc:HGNC:7808]	1	115285917	115338249	-1
ENSG00000163435	407.797289656924	6.12781607406403	0.87009813544273	4.40889268425686e-14	2.26778353201731e-12	ELF3	E74 like ETS transcription factor 3 [Source:HGNC Symbol;Acc:HGNC:3318]	1	202007945	202017183	1
ENSG00000186187	316.493513753549	1.33106745897161	0.183529239085942	4.80339256584291e-14	2.46343400501773e-12	ZNRF1	zinc and ring finger 1 [Source:HGNC Symbol;Acc:HGNC:18452]	16	74999024	75110994	1
ENSG00000136634	39.5611936586898	4.55093821467029	0.628036485655983	5.43164472394971e-14	2.77746595458977e-12	IL10	interleukin 10 [Source:HGNC Symbol;Acc:HGNC:5962]	1	206767602	206774541	-1
ENSG00000137266	776.409255563542	1.69041658296436	0.235682765933807	5.67566935827589e-14	2.89376159649873e-12	SLC22A23	solute carrier family 22 member 23 [Source:HGNC Symbol;Acc:HGNC:21106]	6	3268962	3457022	-1
ENSG00000162892	72.6463086448385	8.95337528629417	1.32074623158274	5.79999025527004e-14	2.94852565834238e-12	IL24	interleukin 24 [Source:HGNC Symbol;Acc:HGNC:11346]	1	206897443	206904139	1
ENSG00000015475	362.019364637802	1.59601488747761	0.221770958716964	5.83673909005739e-14	2.95858196259682e-12	BID	BH3 interacting domain death agonist [Source:HGNC Symbol;Acc:HGNC:1050]	22	17734138	17774770	-1
ENSG00000026508	37073.7625516582	1.14568639721074	0.157425733922666	6.01839174721814e-14	3.04181730134037e-12	CD44	CD44 molecule (Indian blood group) [Source:HGNC Symbol;Acc:HGNC:1681]	11	35138870	35232402	1
ENSG00000165633	1860.02793365465	1.15609097448609	0.159957603825054	6.75842112142708e-14	3.40597078307295e-12	VSTM4	V-set and transmembrane domain containing 4 [Source:HGNC Symbol;Acc:HGNC:26470]	10	49014236	49115522	-1
ENSG00000170312	427.297882298875	-2.22573415243395	0.320158192553843	7.13276496130363e-14	3.58426578185163e-12	CDK1	cyclin dependent kinase 1 [Source:HGNC Symbol;Acc:HGNC:1722]	10	60778331	60794852	1
ENSG00000069535	3823.17223694007	2.92650537400621	0.414789376859195	7.79690820451961e-14	3.90674391845427e-12	MAOB	monoamine oxidase B [Source:HGNC Symbol;Acc:HGNC:6834]	X	43766610	43882450	-1
ENSG00000118515	2939.94244917576	1.33629461345629	0.188280267439731	7.82612796450669e-14	3.91014880564765e-12	SGK1	serum/glucocorticoid regulated kinase 1 [Source:HGNC Symbol;Acc:HGNC:10810]	6	134169246	134318112	-1
ENSG00000107249	3266.69288280527	1.14206347396281	0.159589863627401	8.52351260268941e-14	4.24641397865987e-12	GLIS3	GLIS family zinc finger 3 [Source:HGNC Symbol;Acc:HGNC:28510]	9	3824127	4348392	-1
ENSG00000170145	2037.74981993222	0.909197153743901	0.125440122472056	9.4451312486973e-14	4.69215822175313e-12	SIK2	salt inducible kinase 2 [Source:HGNC Symbol;Acc:HGNC:21680]	11	111602449	111730855	1
ENSG00000176890	470.748908711686	-2.35344199186328	0.337417983931039	1.07213861539759e-13	5.31104574905902e-12	TYMS	thymidylate synthetase [Source:HGNC Symbol;Acc:HGNC:12441]	18	657653	673578	1
ENSG00000143147	859.060162704379	1.2042183029809	0.167758971720367	1.21864559107109e-13	6.00494990398471e-12	GPR161	G protein-coupled receptor 161 [Source:HGNC Symbol;Acc:HGNC:23694]	1	168079543	168137667	-1
ENSG00000108950	818.684722579249	1.16537886361644	0.163150530005087	1.21910435626001e-13	6.00494990398471e-12	FAM20A	FAM20A golgi associated secretory pathway pseudokinase [Source:HGNC Symbol;Acc:HGNC:23015]	17	68535113	68601367	-1
ENSG00000158555	232.090740482638	-1.69837745778237	0.240188323736323	1.2850310117002e-13	6.31185514113137e-12	GDPD5	glycerophosphodiester phosphodiesterase domain containing 5 [Source:HGNC Symbol;Acc:HGNC:28804]	11	75434640	75525941	-1
ENSG00000246430	556.224869553759	-1.31696853078617	0.187341323888172	1.4647686837495e-13	7.17448638723034e-12	LINC00968	long intergenic non-protein coding RNA 968 [Source:HGNC Symbol;Acc:HGNC:48727]	8	56496048	56559823	-1
ENSG00000122591	2876.16325970483	1.18631719052677	0.164653042806979	1.49206831661283e-13	7.28772975820108e-12	FAM126A	family with sequence similarity 126 member A [Source:HGNC Symbol;Acc:HGNC:24587]	7	22889371	23014130	-1
ENSG00000136383	598.974024793087	1.46782828488744	0.206346439269808	1.62944863131486e-13	7.93650720230088e-12	ALPK3	alpha kinase 3 [Source:HGNC Symbol;Acc:HGNC:17574]	15	84816680	84873482	1
ENSG00000110047	1707.05329011081	1.00147943408804	0.140327018155618	1.73851369533073e-13	8.44414019651306e-12	EHD1	EH domain containing 1 [Source:HGNC Symbol;Acc:HGNC:3242]	11	64851642	64888296	-1
ENSG00000154096	6014.93837884815	-1.76609685975987	0.25389801705068	1.76769018225161e-13	8.56200380775592e-12	THY1	Thy-1 cell surface antigen [Source:HGNC Symbol;Acc:HGNC:11801]	11	119417378	119424985	-1
ENSG00000135912	771.93635198385	0.967094683860799	0.135390580146448	1.79779170397415e-13	8.68368253246462e-12	TTLL4	tubulin tyrosine ligase like 4 [Source:HGNC Symbol;Acc:HGNC:28976]	2	218710835	218755416	1
ENSG00000100292	8970.98710485387	-1.04122164714283	0.146946732428771	1.82337441396289e-13	8.78292255698092e-12	HMOX1	heme oxygenase 1 [Source:HGNC Symbol;Acc:HGNC:5013]	22	35380361	35394207	1
ENSG00000132003	316.546943889184	1.79053224759704	0.25379110644765	1.9007258442089e-13	9.13029105935830e-12	ZSWIM4	zinc finger SWIM-type containing 4 [Source:HGNC Symbol;Acc:HGNC:25704]	19	13795460	13832230	1
ENSG00000187678	2884.34266840605	-0.916631245826803	0.129798896361707	2.28197623505484e-13	1.093154384908e-11	SPRY4	sprouty RTK signaling antagonist 4 [Source:HGNC Symbol;Acc:HGNC:15533]	5	142310427	142326455	-1
ENSG00000130396	2565.66740188648	0.932167995692992	0.133390014379192	2.3248116481843e-13	1.11062303313396e-11	AFDN	afadin, adherens junction formation factor [Source:HGNC Symbol;Acc:HGNC:7137]	6	167826922	167972023	1
ENSG00000117500	3208.60383941	0.842093025955927	0.118313263998012	2.35361357850256e-13	1.12131038164888e-11	TMED5	transmembrane p24 trafficking protein 5 [Source:HGNC Symbol;Acc:HGNC:24251]	1	93149742	93180516	-1
ENSG00000149257	7599.84521349362	-0.939555093990633	0.132415885334556	2.42927478211851e-13	1.15420338898639e-11	SERPINH1	serpin family H member 1 [Source:HGNC Symbol;Acc:HGNC:1546]	11	75562056	75572783	1
ENSG00000049759	483.29483596691	1.45995080117106	0.20939714075486	2.49567682388439e-13	1.18253034723022e-11	NEDD4L	NEDD4 like E3 ubiquitin protein ligase [Source:HGNC Symbol;Acc:HGNC:7728]	18	58044226	58401540	1
ENSG00000198826	377.94949015637	-1.65331262311494	0.238865239867955	2.86880667763939e-13	1.35564720970185e-11	ARHGAP11A	Rho GTPase activating protein 11A [Source:HGNC Symbol;Acc:HGNC:15783]	15	32615144	32639941	1
ENSG00000092621	1190.03901602772	-1.26002456496822	0.180837311894068	3.02609739757474e-13	1.42610973841921e-11	PHGDH	phosphoglycerate dehydrogenase [Source:HGNC Symbol;Acc:HGNC:8923]	1	119648411	119744226	1
ENSG00000146555	316.5640093223	4.80159525026651	0.705930166669374	3.14084092507962e-13	1.47016067332152e-11	SDK1	sidekick cell adhesion molecule 1 [Source:HGNC Symbol;Acc:HGNC:19307]	7	3301252	4269000	1
ENSG00000108932	125.0250558694	3.12570754982532	0.463145436082832	3.14343136691634e-13	1.47016067332152e-11	SLC16A6	solute carrier family 16 member 6 [Source:HGNC Symbol;Acc:HGNC:10927]	17	68267026	68291267	-1
ENSG00000060718	23186.3140709943	-1.00614580082847	0.142172981129669	3.1448639740146e-13	1.47016067332152e-11	COL11A1	collagen type XI alpha 1 chain [Source:HGNC Symbol;Acc:HGNC:2186]	1	102876467	103108872	-1
ENSG00000188505	151.995825578402	6.43814649738139	0.926060827919417	3.39709373234719e-13	1.58382682916946e-11	NCCRP1	NCCRP1, F-box associated domain containing [Source:HGNC Symbol;Acc:HGNC:33739]	19	39196964	39201884	1
ENSG00000146072	157.888179749699	1.6738078355945	0.243219037042682	3.61396701528357e-13	1.68044647587999e-11	TNFRSF21	TNF receptor superfamily member 21 [Source:HGNC Symbol;Acc:HGNC:13469]	6	47231532	47309905	-1
ENSG00000163359	74971.1928149338	-1.18011543321609	0.168305754593783	3.84857588723935e-13	1.78477706770725e-11	COL6A3	collagen type VI alpha 3 chain [Source:HGNC Symbol;Acc:HGNC:2213]	2	237324003	237414207	-1
ENSG00000266094	99.2059501723448	3.11241341983882	0.459171230492005	3.86061517168444e-13	1.78561131959314e-11	RASSF5	Ras association domain family member 5 [Source:HGNC Symbol;Acc:HGNC:17609]	1	206507531	206589448	1
ENSG00000162073	228.849799433172	-1.56368264616971	0.227718919340403	4.37818268815974e-13	2.01963945855665e-11	PAQR4	progestin and adipoQ receptor family member 4 [Source:HGNC Symbol;Acc:HGNC:26386]	16	2969270	2973484	1
ENSG00000115641	1326.28987117232	-1.3011497430947	0.189673485384864	4.39559761614032e-13	2.02232283991131e-11	FHL2	four and a half LIM domains 2 [Source:HGNC Symbol;Acc:HGNC:3703]	2	105357712	105438513	-1
ENSG00000179820	2232.65748250465	-1.02323586635571	0.147941800034084	4.60209232999923e-13	2.11175484100518e-11	MYADM	myeloid associated differentiation marker [Source:HGNC Symbol;Acc:HGNC:7544]	19	53864763	53876435	1
ENSG00000132669	965.5209657673	1.08495483087867	0.154661638486095	4.66566048815915e-13	2.13530503758612e-11	RIN2	Ras and Rab interactor 2 [Source:HGNC Symbol;Acc:HGNC:18750]	20	19757606	20002459	1
ENSG00000102313	940.207283509092	-2.0102863242647	0.292749283869688	4.6902770597613e-13	2.14095186102245e-11	ITIH6	inter-alpha-trypsin inhibitor heavy chain family member 6 [Source:HGNC Symbol;Acc:HGNC:28907]	X	54748918	54798255	-1
ENSG00000125384	2339.18263882872	1.39112176047997	0.20237441095561	4.97879139713812e-13	2.26671502850907e-11	PTGER2	prostaglandin E receptor 2 [Source:HGNC Symbol;Acc:HGNC:9594]	14	52314305	52328598	1
ENSG00000180616	686.541780698661	3.48352429397245	0.503841787898533	5.04014467096945e-13	2.28867194342954e-11	SSTR2	somatostatin receptor 2 [Source:HGNC Symbol;Acc:HGNC:11331]	17	73165010	73176633	1
ENSG00000151893	1920.49900542079	0.917723862758461	0.132600424029544	5.20679597506148e-13	2.35820523161421e-11	CACUL1	CDK2 associated cullin domain 1 [Source:HGNC Symbol;Acc:HGNC:23727]	10	118674167	118755249	-1
ENSG00000186088	708.941604137228	2.07054092021536	0.302978794820279	5.41373901844228e-13	2.4455794628129e-11	GSAP	gamma-secretase activating protein [Source:HGNC Symbol;Acc:HGNC:28042]	7	77310751	77416349	-1
ENSG00000138166	752.641919433961	1.59745371747367	0.233283384884993	5.51814815840244e-13	2.48630360305073e-11	DUSP5	dual specificity phosphatase 5 [Source:HGNC Symbol;Acc:HGNC:3071]	10	110497907	110511533	1
ENSG00000175505	842.238995091439	1.38818439064801	0.202433337154135	5.68107108432402e-13	2.55311434271541e-11	CLCF1	cardiotrophin like cytokine factor 1 [Source:HGNC Symbol;Acc:HGNC:17412]	11	67364168	67374177	-1
ENSG00000188786	1046.63175469919	1.07869279885689	0.155431635566732	6.05395056713396e-13	2.713695013859e-11	MTF1	metal regulatory transcription factor 1 [Source:HGNC Symbol;Acc:HGNC:7428]	1	37809574	37859592	-1
ENSG00000024422	7498.53365611171	-0.811893832224852	0.117569345994146	6.50730238059038e-13	2.90943157975268e-11	EHD2	EH domain containing 2 [Source:HGNC Symbol;Acc:HGNC:3243]	19	47713422	47743134	1
ENSG00000129474	528.403016125733	-1.21186048748291	0.175826276949434	6.58908646565661e-13	2.93846293354615e-11	AJUBA	ajuba LIM protein [Source:HGNC Symbol;Acc:HGNC:20250]	14	22971177	22982551	-1
ENSG00000165304	274.935274415687	-2.27385129161046	0.337674367949154	6.84482298957693e-13	3.04472394054217e-11	MELK	maternal embryonic leucine zipper kinase [Source:HGNC Symbol;Acc:HGNC:16870]	9	36572862	36677683	1
ENSG00000145936	50.4501989333538	5.30243940781909	0.779444675945129	7.5664060464298e-13	3.35713542574037e-11	KCNMB1	potassium calcium-activated channel subfamily M regulatory beta subunit 1 [Source:HGNC Symbol;Acc:HGNC:6285]	5	170374671	170389634	-1
ENSG00000197958	3226.51533352571	-0.799716896269302	0.114997211667567	8.28131130318052e-13	3.66500571557256e-11	RPL12	ribosomal protein L12 [Source:HGNC Symbol;Acc:HGNC:10302]	9	127447674	127451406	-1
ENSG00000073060	916.700658684206	1.4766399844123	0.216112399295587	9.3082045151768e-13	4.10904207926931e-11	SCARB1	scavenger receptor class B member 1 [Source:HGNC Symbol;Acc:HGNC:1664]	12	124776856	124882668	-1
ENSG00000106211	920.509679829461	-1.12188451660653	0.164227117094062	9.79509989476791e-13	4.30908713917674e-11	HSPB1	heat shock protein family B (small) member 1 [Source:HGNC Symbol;Acc:HGNC:5246]	7	76302673	76304295	1
ENSG00000183735	1161.4610019962	0.924326092066952	0.133471434805629	9.81079081409168e-13	4.30908713917674e-11	TBK1	TANK binding kinase 1 [Source:HGNC Symbol;Acc:HGNC:11584]	12	64452092	64502114	1
ENSG00000135541	1480.79821886655	0.949527656148948	0.137376465540621	1.00048624063945e-12	4.38328607488195e-11	AHI1	Abelson helper integration site 1 [Source:HGNC Symbol;Acc:HGNC:21575]	6	135283532	135497765	-1
ENSG00000198964	979.32969735136	1.09502888738352	0.160884529162596	1.04709381312239e-12	4.57598366401382e-11	SGMS1	sphingomyelin synthase 1 [Source:HGNC Symbol;Acc:HGNC:29799]	10	50305586	50625163	-1
ENSG00000129009	7717.60146132177	-0.815337620380942	0.118166736184763	1.07313157512167e-12	4.67804881884913e-11	ISLR	immunoglobulin superfamily containing leucine rich repeat [Source:HGNC Symbol;Acc:HGNC:6133]	15	74173710	74176872	1
ENSG00000112118	840.610833352869	-1.05638604278028	0.15483635298883	1.13561957649995e-12	4.93810437791263e-11	MCM3	minichromosome maintenance complex component 3 [Source:HGNC Symbol;Acc:HGNC:6945]	6	52264014	52284881	-1
ENSG00000088325	676.333659170982	-1.91364140960109	0.289559881334216	1.42687242462999e-12	6.18914787767987e-11	TPX2	TPX2 microtubule nucleation factor [Source:HGNC Symbol;Acc:HGNC:1249]	20	31739271	31801805	1
ENSG00000170677	1086.56916443629	0.992463779684537	0.145096757627029	1.43538854408319e-12	6.21063772783587e-11	SOCS6	suppressor of cytokine signaling 6 [Source:HGNC Symbol;Acc:HGNC:16833]	18	70289045	70330199	1
ENSG00000151150	257.430028871854	-2.39144237741702	0.365719672041645	1.50883365261945e-12	6.51226049522905e-11	ANK3	ankyrin 3 [Source:HGNC Symbol;Acc:HGNC:494]	10	60026298	60733490	-1
ENSG00000198901	550.718200748708	-1.63850641724394	0.247754023730747	1.52916497963378e-12	6.58371598762328e-11	PRC1	protein regulator of cytokinesis 1 [Source:HGNC Symbol;Acc:HGNC:9341]	15	90966040	90995629	-1
ENSG00000071575	804.92322248179	-1.22072999964889	0.180770059151716	1.594423392187e-12	6.84777356885830e-11	TRIB2	tribbles pseudokinase 2 [Source:HGNC Symbol;Acc:HGNC:30809]	2	12716889	12742734	1
ENSG00000139292	185.041793430921	-2.41346906348388	0.362860859899309	1.72229553019406e-12	7.37878799999847e-11	LGR5	leucine rich repeat containing G protein-coupled receptor 5 [Source:HGNC Symbol;Acc:HGNC:4504]	12	71439798	71586310	1
ENSG00000185633	5990.8503982792	-1.05071178290428	0.155123876442307	1.72935848287229e-12	7.39088820241275e-11	NDUFA4L2	NDUFA4 mitochondrial complex associated like 2 [Source:HGNC Symbol;Acc:HGNC:29836]	12	57234903	57240715	-1
ENSG00000266840	39.7364093584993	4.65877139686323	0.689671865086125	1.77517815376571e-12	7.55099654384489e-11	AC068254.1	novel transcript, antisense to DOK6	18	69704978	69724975	-1
ENSG00000135480	332.384780369753	-1.86380263103387	0.285402298731775	1.77548235532282e-12	7.55099654384489e-11	KRT7	keratin 7 [Source:HGNC Symbol;Acc:HGNC:6445]	12	52232520	52252186	1
ENSG00000124875	39165.4488720394	8.48576156229626	1.41563059988616	1.8159512926458e-12	7.70431695617147e-11	CXCL6	C-X-C motif chemokine ligand 6 [Source:HGNC Symbol;Acc:HGNC:10643]	4	73836640	73849064	1
ENSG00000091879	53.8798379015339	-4.11893458540328	0.627175723868172	1.82650243957376e-12	7.7302725822446e-11	ANGPT2	angiopoietin 2 [Source:HGNC Symbol;Acc:HGNC:485]	8	6499651	6563409	-1
ENSG00000176928	222.696569890283	1.56631682268613	0.234569044040126	1.84510956725385e-12	7.79011513903279e-11	GCNT4	glucosaminyl (N-acetyl) transferase 4 [Source:HGNC Symbol;Acc:HGNC:17973]	5	75025346	75052558	-1
ENSG00000130164	1043.58140909473	1.16274134393879	0.170828314724338	1.90714785180776e-12	8.03259350047632e-11	LDLR	low density lipoprotein receptor [Source:HGNC Symbol;Acc:HGNC:6547]	19	11089462	11133820	1
ENSG00000142949	896.415509447565	-0.992012464270027	0.146691673352542	2.07272864632353e-12	8.70895648335987e-11	PTPRF	protein tyrosine phosphatase receptor type F [Source:HGNC Symbol;Acc:HGNC:9670]	1	43525187	43623666	1
ENSG00000066468	1041.36306219792	-1.85755110836332	0.282516921708596	2.09705714881287e-12	8.78999651534855e-11	FGFR2	fibroblast growth factor receptor 2 [Source:HGNC Symbol;Acc:HGNC:3689]	10	121478334	121598458	-1
ENSG00000058056	1355.60957977327	1.27911091287085	0.190890709801757	2.1559872433692e-12	9.01533562652966e-11	USP13	ubiquitin specific peptidase 13 [Source:HGNC Symbol;Acc:HGNC:12611]	3	179653040	179789401	1
ENSG00000182568	407.493488832042	1.39832733241369	0.210603508412831	2.42962217901498e-12	1.01352444821732e-10	SATB1	SATB homeobox 1 [Source:HGNC Symbol;Acc:HGNC:10541]	3	18345377	18445588	-1
ENSG00000117155	546.617183142449	-1.27129088380143	0.190891525937217	2.59113249212479e-12	1.07831926647207e-10	SSX2IP	SSX family member 2 interacting protein [Source:HGNC Symbol;Acc:HGNC:16509]	1	84643707	84690803	-1
ENSG00000077274	202.561735388428	-3.55847041506386	0.522461309403631	2.66545137917685e-12	1.10660656425492e-10	CAPN6	calpain 6 [Source:HGNC Symbol;Acc:HGNC:1483]	X	111245099	111270483	-1
ENSG00000129195	97.8264094356038	-2.53925813565891	0.385475029925241	2.83049617391248e-12	1.17233638443021e-10	PIMREG	PICALM interacting mitotic regulator [Source:HGNC Symbol;Acc:HGNC:25483]	17	6444441	6451469	1
ENSG00000125657	108.288981802474	2.31685126623613	0.352063863200147	2.9211163476442e-12	1.20700250601592e-10	TNFSF9	TNF superfamily member 9 [Source:HGNC Symbol;Acc:HGNC:11939]	19	6531026	6535924	1
ENSG00000131389	2169.29991747519	1.17519283957547	0.176493089547505	3.03697610570259e-12	1.25190903912851e-10	SLC6A6	solute carrier family 6 member 6 [Source:HGNC Symbol;Acc:HGNC:11052]	3	14402576	14489349	1
ENSG00000149428	3356.69693604325	0.947684076682757	0.141532705479844	3.10287158036462e-12	1.27605593742495e-10	HYOU1	hypoxia up-regulated 1 [Source:HGNC Symbol;Acc:HGNC:16931]	11	119044188	119057227	-1
ENSG00000276462	42.0301372495249	10.0194622417538	2.76698678493145	3.14282579390503e-12	1.28944596160758e-10	BX255923.2	novel transcript	9	41100793	41119909	-1
ENSG00000120332	52.9591325732641	6.28401258158003	0.901171739427974	3.21256804902566e-12	1.31496594063053e-10	TNN	tenascin N [Source:HGNC Symbol;Acc:HGNC:22942]	1	175067833	175148075	1
ENSG00000145934	106.934729783665	-2.3546007848126	0.362679750126996	3.28973479401114e-12	1.34339825768553e-10	TENM2	teneurin transmembrane protein 2 [Source:HGNC Symbol;Acc:HGNC:29943]	5	167284799	168264157	1
ENSG00000152580	471.294847085364	2.14776946093874	0.322335044379079	3.44100617643321e-12	1.40188842753425e-10	IGSF10	immunoglobulin superfamily member 10 [Source:HGNC Symbol;Acc:HGNC:26384]	3	151425384	151458709	-1
ENSG00000140379	482.182533162726	3.52391689332865	0.542734307595731	3.4557395076404e-12	1.40460908612414e-10	BCL2A1	BCL2 related protein A1 [Source:HGNC Symbol;Acc:HGNC:991]	15	79960892	79971196	-1
ENSG00000171241	277.503431328742	-2.16409744142995	0.338367149703947	3.71764138664051e-12	1.50754681067094e-10	SHCBP1	SHC binding and spindle associated 1 [Source:HGNC Symbol;Acc:HGNC:29547]	16	46578591	46621379	-1
ENSG00000164442	2017.07536780825	-1.10643016885579	0.168820485709873	4.08818600070739e-12	1.6539605404718e-10	CITED2	Cbp/p300 interacting transactivator with Glu/Asp rich carboxy-terminal domain 2 [Source:HGNC Symbol;Acc:HGNC:1987]	6	139371807	139374648	-1
ENSG00000149575	116.375627007	-3.32274790460652	0.511378010651421	4.26814235715739e-12	1.72276847874429e-10	SCN2B	sodium voltage-gated channel beta subunit 2 [Source:HGNC Symbol;Acc:HGNC:10589]	11	118157849	118176639	-1
ENSG00000069188	6911.52747561326	-0.913096454073329	0.136032414341816	4.33742480848689e-12	1.7466899858103e-10	SDK2	sidekick cell adhesion molecule 2 [Source:HGNC Symbol;Acc:HGNC:19308]	17	73334384	73644445	-1
ENSG00000186417	1331.5577558681	-1.37567741692959	0.208640796275437	4.35280334660864e-12	1.74739731425893e-10	GLDN	gliomedin [Source:HGNC Symbol;Acc:HGNC:29514]	15	51341655	51408005	1
ENSG00000145555	6048.90823548962	1.02224366005713	0.152622924408395	4.35922367209174e-12	1.74739731425893e-10	MYO10	myosin X [Source:HGNC Symbol;Acc:HGNC:7593]	5	16661907	16936288	-1
ENSG00000178573	1541.19539160367	-1.4543129780189	0.224027080766293	4.48149777519856e-12	1.79218945203178e-10	MAF	MAF bZIP transcription factor [Source:HGNC Symbol;Acc:HGNC:6776]	16	79585843	79600737	-1
ENSG00000105281	3465.80673302271	-0.91346707069256	0.136722817925737	4.49152257004007e-12	1.79218945203178e-10	SLC1A5	solute carrier family 1 member 5 [Source:HGNC Symbol;Acc:HGNC:10943]	19	46774883	46788594	-1
ENSG00000187840	469.945060663144	-1.24737811925934	0.189903389037267	4.64069760789307e-12	1.84748502714227e-10	EIF4EBP1	eukaryotic translation initiation factor 4E binding protein 1 [Source:HGNC Symbol;Acc:HGNC:3288]	8	38030534	38060365	1
ENSG00000123485	214.648537269034	-2.28972019204847	0.35559362631916	4.68111758153703e-12	1.85933137287611e-10	HJURP	Holliday junction recognition protein [Source:HGNC Symbol;Acc:HGNC:25444]	2	233833416	233854566	-1
ENSG00000100889	725.64930118768	-1.16409246786179	0.176548737649634	5.17496362010351e-12	2.05081456008511e-10	PCK2	phosphoenolpyruvate carboxykinase 2, mitochondrial [Source:HGNC Symbol;Acc:HGNC:8725]	14	24094053	24110598	1
ENSG00000003989	65008.1193093894	4.54763306030959	0.71229343584083	5.5422484662074e-12	2.19138744909883e-10	SLC7A2	solute carrier family 7 member 2 [Source:HGNC Symbol;Acc:HGNC:11060]	8	17497088	17570573	1
ENSG00000086619	389.481588339445	1.44950928717924	0.221926841124144	5.75440836182759e-12	2.27012711776443e-10	ERO1B	endoplasmic reticulum oxidoreductase 1 beta [Source:HGNC Symbol;Acc:HGNC:14355]	1	236215101	236281958	-1
ENSG00000171385	290.698453471183	2.13097089056611	0.323698707070257	5.7738669549647e-12	2.27266180798464e-10	KCND3	potassium voltage-gated channel subfamily D member 3 [Source:HGNC Symbol;Acc:HGNC:6239]	1	111770662	111989155	-1
ENSG00000161791	1184.39659955089	0.986682783278718	0.149106924253791	5.956069191713e-12	2.33909861477251e-10	FMNL3	formin like 3 [Source:HGNC Symbol;Acc:HGNC:23698]	12	49636499	49708165	-1
ENSG00000125538	761.060049045021	8.11247731547131	1.36685305803688	6.10887419761746e-12	2.39254916703057e-10	IL1B	interleukin 1 beta [Source:HGNC Symbol;Acc:HGNC:5992]	2	112829751	112836816	-1
ENSG00000152518	2122.23887574833	-0.866987338948791	0.131250195902128	6.11961305554645e-12	2.39254916703057e-10	ZFP36L2	ZFP36 ring finger protein like 2 [Source:HGNC Symbol;Acc:HGNC:1108]	2	43222402	43226606	-1
ENSG00000177189	3871.21739763984	1.04363090898253	0.158866312893487	6.20195793684143e-12	2.41931858041844e-10	RPS6KA3	ribosomal protein S6 kinase A3 [Source:HGNC Symbol;Acc:HGNC:10432]	X	20149911	20267519	-1
ENSG00000158008	67.6489766487895	-3.22350934965064	0.50296674723346	6.30542728622045e-12	2.45419052655862e-10	EXTL1	exostosin like glycosyltransferase 1 [Source:HGNC Symbol;Acc:HGNC:3515]	1	26019884	26036464	1
ENSG00000111077	1624.67188878027	-1.36484139125787	0.207378017438659	6.46244517428721e-12	2.50970281746205e-10	TNS2	tensin 2 [Source:HGNC Symbol;Acc:HGNC:19737]	12	53046969	53064372	1
ENSG00000186918	1264.02067582157	-0.994156421309876	0.151215359822934	6.53318487402245e-12	2.53153654774065e-10	ZNF395	zinc finger protein 395 [Source:HGNC Symbol;Acc:HGNC:18737]	8	28345590	28402701	-1
ENSG00000214357	116.706744981928	-2.35657571158844	0.367605740724696	6.84935796585788e-12	2.64816529602359e-10	NEURL1B	neuralized E3 ubiquitin protein ligase 1B [Source:HGNC Symbol;Acc:HGNC:35422]	5	172641263	172691540	1
ENSG00000171940	1149.08921604576	0.996641416848298	0.152700272714539	7.60750396908551e-12	2.93477979444566e-10	ZNF217	zinc finger protein 217 [Source:HGNC Symbol;Acc:HGNC:13009]	20	53567065	53609907	-1
ENSG00000136695	858.070953507418	5.02131076037738	0.798815836043874	7.85872455011293e-12	3.02500176556996e-10	IL36RN	interleukin 36 receptor antagonist [Source:HGNC Symbol;Acc:HGNC:15561]	2	113058638	113065382	1
ENSG00000153395	1662.62352969477	-0.956605916413928	0.145059467176709	8.75692821107408e-12	3.36331623824887e-10	LPCAT1	lysophosphatidylcholine acyltransferase 1 [Source:HGNC Symbol;Acc:HGNC:25718]	5	1456480	1523962	-1
ENSG00000076716	502.575455373694	1.42869371674667	0.22023796788977	9.06084740901776e-12	3.4723955224405e-10	GPC4	glypican 4 [Source:HGNC Symbol;Acc:HGNC:4452]	X	133300103	133415489	-1
ENSG00000154839	121.969308067206	-2.91670913666977	0.464342022105392	9.48000821705844e-12	3.62506366843965e-10	SKA1	spindle and kinetochore associated complex subunit 1 [Source:HGNC Symbol;Acc:HGNC:28109]	18	50375040	50394168	1
ENSG00000068078	401.275583233689	-1.72642810246949	0.270572219109424	9.57808205345567e-12	3.6545517891927e-10	FGFR3	fibroblast growth factor receptor 3 [Source:HGNC Symbol;Acc:HGNC:3690]	4	1793293	1808872	1
ENSG00000100297	460.927045432678	-1.59654996254265	0.249101094796733	9.63664667011831e-12	3.66886917001862e-10	MCM5	minichromosome maintenance complex component 5 [Source:HGNC Symbol;Acc:HGNC:6948]	22	35400134	35425431	1
ENSG00000100300	748.308361115133	-1.07399078106716	0.165272331912915	9.91332889047309e-12	3.76598509505837e-10	TSPO	translocator protein [Source:HGNC Symbol;Acc:HGNC:1158]	22	43151547	43163242	1
ENSG00000125089	449.452096498534	-1.2949290636791	0.199561656357409	9.97659736030818e-12	3.78178104721073e-10	SH3TC1	SH3 domain and tetratricopeptide repeats 1 [Source:HGNC Symbol;Acc:HGNC:26009]	4	8182072	8241803	1
ENSG00000178031	406.421005747002	-1.7074473023587	0.26645770135537	1.03102535714467e-11	3.89978072723029e-10	ADAMTSL1	ADAMTS like 1 [Source:HGNC Symbol;Acc:HGNC:14632]	9	17906563	18910950	1
ENSG00000173114	377.782153739769	4.22476165768074	0.654565334362027	1.04561766167345e-11	3.94641453822509e-10	LRRN3	leucine rich repeat neuronal 3 [Source:HGNC Symbol;Acc:HGNC:17200]	7	111091006	111125454	1
ENSG00000174600	1993.94514859666	-1.62273035426034	0.251518117638152	1.09491478940115e-11	4.1235484196086e-10	CMKLR1	chemerin chemokine-like receptor 1 [Source:HGNC Symbol;Acc:HGNC:2121]	12	108288044	108339317	-1
ENSG00000132031	662.569065986201	-1.32664955117297	0.205579565092853	1.14955645616521e-11	4.3200034323605e-10	MATN3	matrilin 3 [Source:HGNC Symbol;Acc:HGNC:6909]	2	19992052	20012668	-1
ENSG00000165323	1130.81506259803	-1.79503009695597	0.282102122614731	1.15998190378497e-11	4.34624635481468e-10	FAT3	FAT atypical cadherin 3 [Source:HGNC Symbol;Acc:HGNC:23112]	11	92352096	92896470	1
ENSG00000186469	419.993844821682	-1.20737342642866	0.185704677731773	1.16152480434917e-11	4.34624635481468e-10	GNG2	G protein subunit gamma 2 [Source:HGNC Symbol;Acc:HGNC:4404]	14	51826195	51979342	1
ENSG00000127564	140.823004502195	-2.89104866394701	0.465560566282871	1.18006210342775e-11	4.40615479603203e-10	PKMYT1	protein kinase, membrane associated tyrosine/threonine 1 [Source:HGNC Symbol;Acc:HGNC:29650]	16	2968024	2980479	-1
ENSG00000067606	174.762319029963	-1.83792337747834	0.286208899899974	1.25226674013837e-11	4.66576392046853e-10	PRKCZ	protein kinase C zeta [Source:HGNC Symbol;Acc:HGNC:9412]	1	2050411	2185395	1
ENSG00000182580	316.863379706836	-1.82837492629218	0.287182397570839	1.36899444391327e-11	5.08979874595218e-10	EPHB3	EPH receptor B3 [Source:HGNC Symbol;Acc:HGNC:3394]	3	184561785	184582408	1
ENSG00000010278	1509.90313134492	-0.877758808448347	0.134378162545735	1.40787906505833e-11	5.2232313313664e-10	CD9	CD9 molecule [Source:HGNC Symbol;Acc:HGNC:1709]	12	6199715	6238271	1
ENSG00000163531	1574.88324274651	-1.0679733777938	0.164414799656902	1.4112550162905e-11	5.22463985542619e-10	NFASC	neurofascin [Source:HGNC Symbol;Acc:HGNC:29866]	1	204828651	205022822	1
ENSG00000111206	442.789993240747	-1.87841339629139	0.300667784853433	1.44036970562408e-11	5.32112850783199e-10	FOXM1	forkhead box M1 [Source:HGNC Symbol;Acc:HGNC:3818]	12	2857681	2877155	-1
ENSG00000154122	12076.9723967742	-0.991028905668281	0.154302082169978	1.44752473108454e-11	5.33625554670638e-10	ANKH	ANKH inorganic pyrophosphate transport regulator [Source:HGNC Symbol;Acc:HGNC:15492]	5	14704800	14871778	-1
ENSG00000117318	1960.20182676206	-1.19198680194711	0.187066153455135	1.45365278954131e-11	5.34754086312908e-10	ID3	inhibitor of DNA binding 3, HLH protein [Source:HGNC Symbol;Acc:HGNC:5362]	1	23557926	23559501	-1
ENSG00000137267	269.993953911894	-1.61742961953183	0.253813495269702	1.48163659318017e-11	5.43900995269108e-10	TUBB2A	tubulin beta 2A class IIa [Source:HGNC Symbol;Acc:HGNC:12412]	6	3153666	3157544	-1
ENSG00000136010	3044.66639052359	-0.843368773600982	0.127247569248901	1.49443154257151e-11	5.47445437139065e-10	ALDH1L2	aldehyde dehydrogenase 1 family member L2 [Source:HGNC Symbol;Acc:HGNC:26777]	12	105019784	105107643	-1
ENSG00000129682	150.161702775462	1.76819473636916	0.278866285205091	1.49901297941211e-11	5.47972522473981e-10	FGF13	fibroblast growth factor 13 [Source:HGNC Symbol;Acc:HGNC:3670]	X	138614727	139222777	-1
ENSG00000128918	1659.29478437218	1.51911175693374	0.239060660535419	1.51796099165088e-11	5.53738196891557e-10	ALDH1A2	aldehyde dehydrogenase 1 family member A2 [Source:HGNC Symbol;Acc:HGNC:15472]	15	57953424	58497866	-1
ENSG00000154265	715.726608608055	1.15380841661733	0.178939428216352	1.6235172122207e-11	5.91007716690863e-10	ABCA5	ATP binding cassette subfamily A member 5 [Source:HGNC Symbol;Acc:HGNC:35]	17	69244311	69327244	-1
ENSG00000173947	201.01150545922	-1.77080132439804	0.280806871714573	1.63079093288379e-11	5.92418781181137e-10	PIFO	primary cilia formation [Source:HGNC Symbol;Acc:HGNC:27009]	1	111346600	111353013	1
ENSG00000168785	574.206138585503	-1.16034066090744	0.181198283081224	1.70619489854897e-11	6.18522254594561e-10	TSPAN5	tetraspanin 5 [Source:HGNC Symbol;Acc:HGNC:17753]	4	98470367	98658611	-1
ENSG00000125868	11659.9274226643	-0.887622974062263	0.136357853403024	1.73439358224361e-11	6.27440267501696e-10	DSTN	destrin, actin depolymerizing factor [Source:HGNC Symbol;Acc:HGNC:15750]	20	17570075	17609919	1
ENSG00000123983	2878.91312051616	0.758166180558571	0.116004007519077	1.78824630036775e-11	6.44539134011393e-10	ACSL3	acyl-CoA synthetase long chain family member 3 [Source:HGNC Symbol;Acc:HGNC:3570]	2	222860942	222944639	1
ENSG00000148671	431.354170300874	-1.30815400087528	0.205212777219891	1.78905167667325e-11	6.44539134011393e-10	ADIRF	adipogenesis regulatory factor [Source:HGNC Symbol;Acc:HGNC:24043]	10	86968432	86983934	1
ENSG00000153531	134.88220059137	1.82053056903364	0.288394126069798	1.94949494775965e-11	7.00893678434742e-10	ADPRHL1	ADP-ribosylhydrolase like 1 [Source:HGNC Symbol;Acc:HGNC:21303]	13	113399610	113453524	-1
ENSG00000065308	6466.27809972419	-0.858750523624079	0.133790536116611	2.00341163734932e-11	7.18796064206997e-10	TRAM2	translocation associated membrane protein 2 [Source:HGNC Symbol;Acc:HGNC:16855]	6	52497408	52577060	-1
ENSG00000116731	1651.75531935343	0.986081182405807	0.149474896715124	2.02592928177463e-11	7.25382523332737e-10	PRDM2	PR/SET domain 2 [Source:HGNC Symbol;Acc:HGNC:9347]	1	13700198	13825079	1
ENSG00000091073	357.318218996378	1.79171648645434	0.283602580170814	2.07701631094692e-11	7.42150274876669e-10	DTX2	deltex E3 ubiquitin ligase 2 [Source:HGNC Symbol;Acc:HGNC:15973]	7	76461676	76505995	1
ENSG00000177426	1574.10643187992	1.07010108486348	0.167088861370845	2.08171886027342e-11	7.42309443079502e-10	TGIF1	TGFB induced factor homeobox 1 [Source:HGNC Symbol;Acc:HGNC:11776]	18	3411608	3459978	1
ENSG00000153234	876.78101345741	1.67145999246347	0.270144215941268	2.22364694116922e-11	7.91300647207505e-10	NR4A2	nuclear receptor subfamily 4 group A member 2 [Source:HGNC Symbol;Acc:HGNC:7981]	2	156324437	156342348	-1
ENSG00000137807	403.47447092591	-2.2419834702603	0.362423720721636	2.27143139806243e-11	8.06658844969748e-10	KIF23	kinesin family member 23 [Source:HGNC Symbol;Acc:HGNC:6392]	15	69414246	69448427	1
ENSG00000163735	5324.23408728763	8.51364154169174	1.5576387613637	2.49237221451559e-11	8.83323054969681e-10	CXCL5	C-X-C motif chemokine ligand 5 [Source:HGNC Symbol;Acc:HGNC:10642]	4	73995642	73998677	-1
ENSG00000101255	553.947039118496	-1.3231287018437	0.211282168234136	2.59259347333196e-11	9.16978750395323e-10	TRIB3	tribbles pseudokinase 3 [Source:HGNC Symbol;Acc:HGNC:16228]	20	362835	397559	1
ENSG00000198373	3719.18062969575	-1.6606265750445	0.268000921251903	2.82237123156101e-11	9.96220776698187e-10	WWP2	WW domain containing E3 ubiquitin protein ligase 2 [Source:HGNC Symbol;Acc:HGNC:16804]	16	69762306	69941741	1
ENSG00000116514	1616.64359568282	1.77200988450747	0.281524648565791	2.82841339556409e-11	9.96220776698187e-10	RNF19B	ring finger protein 19B [Source:HGNC Symbol;Acc:HGNC:26886]	1	32936445	32964685	-1
ENSG00000131386	2040.50245837576	1.63107382333055	0.260245928674719	2.83377590894248e-11	9.96220776698187e-10	GALNT15	polypeptide N-acetylgalactosaminyltransferase 15 [Source:HGNC Symbol;Acc:HGNC:21531]	3	16174680	16231992	1
ENSG00000168078	232.928266090446	-2.23890257345281	0.366635926930636	2.84161914588325e-11	9.96968069351434e-10	PBK	PDZ binding kinase [Source:HGNC Symbol;Acc:HGNC:18282]	8	27809624	27838082	-1
ENSG00000236453	158.589201131604	2.76119182222477	0.445950602138393	3.46796865038269e-11	1.21427649310689e-09	AC003092.1	novel transcript	7	94022833	94066661	1
ENSG00000113448	1803.18994262419	1.07221902526892	0.170295817680029	3.58564337755652e-11	1.25296319788483e-09	PDE4D	phosphodiesterase 4D [Source:HGNC Symbol;Acc:HGNC:8783]	5	58969038	60522120	-1
ENSG00000184584	1234.94133459265	-0.848380479718387	0.133349594527148	3.60727160653918e-11	1.25799990006448e-09	STING1	stimulator of interferon response cGAMP interactor 1 [Source:HGNC Symbol;Acc:HGNC:27962]	5	139475533	139482935	-1
ENSG00000196781	426.007382998086	1.60019977077086	0.256688019183597	3.64413865352108e-11	1.26832027348198e-09	TLE1	TLE family member 1, transcriptional corepressor [Source:HGNC Symbol;Acc:HGNC:11837]	9	81583683	81689547	-1
ENSG00000176463	946.960712866139	0.986424327062687	0.154892468863877	3.69844887103898e-11	1.2846584255838e-09	SLCO3A1	solute carrier organic anion transporter family member 3A1 [Source:HGNC Symbol;Acc:HGNC:10952]	15	91853708	92172435	1
ENSG00000162591	760.041072604024	-1.03026116040857	0.162766613924527	3.99699914001703e-11	1.38559988080471e-09	MEGF6	multiple EGF like domains 6 [Source:HGNC Symbol;Acc:HGNC:3232]	1	3487951	3611508	-1
ENSG00000113494	950.546127602147	2.79567405088175	0.453125223469107	4.07912170279733e-11	1.40958423357834e-09	PRLR	prolactin receptor [Source:HGNC Symbol;Acc:HGNC:9446]	5	35048756	35230487	-1
ENSG00000189223	1141.72699036539	1.26227961710553	0.202075843225103	4.08235383355543e-11	1.40958423357834e-09	PAX8-AS1	PAX8 antisense RNA 1 [Source:HGNC Symbol;Acc:HGNC:49271]	2	113211421	113276581	1
ENSG00000138160	618.174992241734	-1.99837432249855	0.329651744248592	4.24435289896956e-11	1.46262414030301e-09	KIF11	kinesin family member 11 [Source:HGNC Symbol;Acc:HGNC:6388]	10	92593130	92655395	1
ENSG00000132718	1322.96883650227	0.879608832939756	0.138560714559905	4.3558239565256e-11	1.49807696903229e-09	SYT11	synaptotagmin 11 [Source:HGNC Symbol;Acc:HGNC:19239]	1	155859567	155885199	1
ENSG00000101412	170.065806297329	-2.16482342190399	0.355029355752169	4.44367215960487e-11	1.52528172139823e-09	E2F1	E2F transcription factor 1 [Source:HGNC Symbol;Acc:HGNC:3113]	20	33675477	33686385	-1
ENSG00000171310	1665.22104798873	1.2311765525978	0.195569744790638	4.52453460613086e-11	1.54998644257571e-09	CHST11	carbohydrate sulfotransferase 11 [Source:HGNC Symbol;Acc:HGNC:17422]	12	104455295	104762014	1
ENSG00000261618	40.8284604167354	4.47675660631644	0.726359339218058	4.54438852948413e-11	1.55373534879637e-09	LINC02605	long intergenic non-protein coding RNA 2605 [Source:HGNC Symbol;Acc:HGNC:53974]	8	78835307	78840525	1
ENSG00000159200	8092.99418609327	1.08273357590612	0.173538328917976	4.58059112833002e-11	1.56304828776302e-09	RCAN1	regulator of calcineurin 1 [Source:HGNC Symbol;Acc:HGNC:3040]	21	34513142	34615113	-1
ENSG00000142541	6048.93775594389	-0.66251987077716	0.102458254284936	4.59900673074743e-11	1.56533912506032e-09	RPL13A	ribosomal protein L13a [Source:HGNC Symbol;Acc:HGNC:10304]	19	49487554	49492308	1
ENSG00000183087	3080.35560560608	-1.03203999127412	0.165336076318533	4.60525876673708e-11	1.56533912506032e-09	GAS6	growth arrest specific 6 [Source:HGNC Symbol;Acc:HGNC:4168]	13	113820549	113864076	-1
ENSG00000157111	225.772258962228	1.67739469353187	0.272128230579642	4.67583648544728e-11	1.58623659137635e-09	TMEM171	transmembrane protein 171 [Source:HGNC Symbol;Acc:HGNC:27031]	5	73120569	73131809	1
ENSG00000159216	4238.34844998714	0.687949071294373	0.106752670782437	4.71000363467692e-11	1.59472491995847e-09	RUNX1	RUNX family transcription factor 1 [Source:HGNC Symbol;Acc:HGNC:10471]	21	34787801	36004667	-1
ENSG00000235162	768.021975458768	-1.4348939646599	0.232437501436876	4.95300339595472e-11	1.67160253245535e-09	C12orf75	chromosome 12 open reading frame 75 [Source:HGNC Symbol;Acc:HGNC:35164]	12	105235290	105396097	1
ENSG00000175061	2161.87100008971	-0.847694039541807	0.133436655243783	4.95623392372207e-11	1.67160253245535e-09	SNHG29	small nucleolar RNA host gene 29 [Source:HGNC Symbol;Acc:HGNC:28619]	17	16438767	16478678	1
ENSG00000124491	265.060704262404	-2.01872903394566	0.329911467732879	5.00000922632442e-11	1.6831112138884e-09	F13A1	coagulation factor XIII A chain [Source:HGNC Symbol;Acc:HGNC:3531]	6	6144084	6321013	-1
ENSG00000164574	3302.3749593312	-0.93287169900808	0.147743640036154	5.48385041345367e-11	1.84242581231969e-09	GALNT10	polypeptide N-acetylgalactosaminyltransferase 10 [Source:HGNC Symbol;Acc:HGNC:19873]	5	154190730	154420984	1
ENSG00000187091	749.404301506013	-1.37811584495298	0.221154708757936	5.76567865190033e-11	1.93338728179204e-09	PLCD1	phospholipase C delta 1 [Source:HGNC Symbol;Acc:HGNC:9060]	3	38007496	38029762	-1
ENSG00000095951	1540.10038136532	0.922792374040613	0.146539317676152	5.79533343177892e-11	1.93960132533453e-09	HIVEP1	HIVEP zinc finger 1 [Source:HGNC Symbol;Acc:HGNC:4920]	6	12008762	12164999	1
ENSG00000132613	1086.93603204492	-0.849807263476262	0.134381394980416	6.1771137856756e-11	2.06341634254455e-09	MTSS2	MTSS I-BAR domain containing 2 [Source:HGNC Symbol;Acc:HGNC:25094]	16	70661204	70686053	-1
ENSG00000227036	561.143511508273	-1.07719314633555	0.173850235543795	6.368229454472e-11	2.12318961754547e-09	LINC00511	long intergenic non-protein coding RNA 511 [Source:HGNC Symbol;Acc:HGNC:43564]	17	72290091	72640472	-1
ENSG00000173227	712.534085472024	1.0902323212809	0.173888916034037	6.7665857445414e-11	2.25169762648031e-09	SYT12	synaptotagmin 12 [Source:HGNC Symbol;Acc:HGNC:18381]	11	67006778	67050863	1
ENSG00000013375	2629.33930612206	0.877586696083756	0.139368832672083	7.04688751674921e-11	2.34050624056297e-09	PGM3	phosphoglucomutase 3 [Source:HGNC Symbol;Acc:HGNC:8907]	6	83161150	83193936	-1
ENSG00000187554	79.8833116667525	-2.37256062620221	0.389507247483426	7.10970692354959e-11	2.35688136170978e-09	TLR5	toll like receptor 5 [Source:HGNC Symbol;Acc:HGNC:11851]	1	223109404	223143248	-1
ENSG00000115009	18637.4071518095	7.83253125867873	1.48517716097458	7.1750029718992e-11	2.37401379166995e-09	CCL20	C-C motif chemokine ligand 20 [Source:HGNC Symbol;Acc:HGNC:10619]	2	227805739	227817564	1
ENSG00000160223	50.950512479343	4.20742644671195	0.700730941854749	7.27080332914124e-11	2.40115525852719e-09	ICOSLG	inducible T cell costimulator ligand [Source:HGNC Symbol;Acc:HGNC:17087]	21	44217014	44240966	-1
ENSG00000157625	1072.24677254768	0.902072255554275	0.144804300448088	7.3049088414709e-11	2.40691926421616e-09	TAB3	TGF-beta activated kinase 1 (MAP3K7) binding protein 3 [Source:HGNC Symbol;Acc:HGNC:30681]	X	30827442	30975084	-1
ENSG00000183010	824.362294127185	-1.07216388126319	0.172735499272636	7.31586402497313e-11	2.40691926421616e-09	PYCR1	pyrroline-5-carboxylate reductase 1 [Source:HGNC Symbol;Acc:HGNC:9721]	17	81932384	81942412	-1
ENSG00000147050	1030.09261741153	0.955449900889695	0.152745290144206	8.08011543648692e-11	2.65335165472735e-09	KDM6A	lysine demethylase 6A [Source:HGNC Symbol;Acc:HGNC:12637]	X	44873177	45112602	1
ENSG00000134532	3814.04911561661	0.75568685558354	0.12018327617154	8.27929474612691e-11	2.71364779113186e-09	SOX5	SRY-box transcription factor 5 [Source:HGNC Symbol;Acc:HGNC:11201]	12	23529504	24562544	-1
ENSG00000148344	5431.47354011844	3.07608126880686	0.497172950161715	8.32055942247124e-11	2.72205618479608e-09	PTGES	prostaglandin E synthase [Source:HGNC Symbol;Acc:HGNC:9599]	9	129738331	129753042	-1
ENSG00000168542	146274.796138879	0.827740596457944	0.131494394381386	9.00120138630301e-11	2.93813986603455e-09	COL3A1	collagen type III alpha 1 chain [Source:HGNC Symbol;Acc:HGNC:2201]	2	188974373	189012746	1
ENSG00000162889	2029.46711664581	0.752894050269804	0.119747699628979	9.01476646400462e-11	2.93813986603455e-09	MAPKAPK2	MAPK activated protein kinase 2 [Source:HGNC Symbol;Acc:HGNC:6887]	1	206684944	206734283	1
ENSG00000162909	5710.61554241493	-0.930223884097674	0.150353308485649	9.10627368052899e-11	2.96242712998851e-09	CAPN2	calpain 2 [Source:HGNC Symbol;Acc:HGNC:1479]	1	223701593	223776018	1
ENSG00000205542	2645.99933571162	-0.815789251297649	0.131076302258074	9.50277427957351e-11	3.0856587544306e-09	TMSB4X	thymosin beta 4 X-linked [Source:HGNC Symbol;Acc:HGNC:11881]	X	12975110	12977227	1
ENSG00000117519	4002.27503509442	-0.981417782537392	0.159680734238932	9.73114431772881e-11	3.15393984141705e-09	CNN3	calponin 3 [Source:HGNC Symbol;Acc:HGNC:2157]	1	94896949	94927223	-1
ENSG00000131626	2031.93656899377	0.770582171735265	0.12364417104529	9.8237689651727e-11	3.17805305094093e-09	PPFIA1	PTPRF interacting protein alpha 1 [Source:HGNC Symbol;Acc:HGNC:9245]	11	70270700	70385312	1
ENSG00000169679	261.38359461988	-2.0760162687961	0.350746639525083	1.00749292603958e-10	3.25326928728742e-09	BUB1	BUB1 mitotic checkpoint serine/threonine kinase [Source:HGNC Symbol;Acc:HGNC:1148]	2	110637528	110678063	-1
ENSG00000102580	4824.35312561579	0.79484422606282	0.128021267834179	1.13397715332292e-10	3.6549278414957e-09	DNAJC3	DnaJ heat shock protein family (Hsp40) member C3 [Source:HGNC Symbol;Acc:HGNC:9439]	13	95677139	95794988	1
ENSG00000142920	171.182027230483	1.91343699125833	0.313011185053763	1.13991411237635e-10	3.66728457149564e-09	AZIN2	antizyme inhibitor 2 [Source:HGNC Symbol;Acc:HGNC:29957]	1	33081104	33123492	1
ENSG00000008394	1784.81123960835	1.07673965371101	0.178729687421443	1.16290135484711e-10	3.73434823655047e-09	MGST1	microsomal glutathione S-transferase 1 [Source:HGNC Symbol;Acc:HGNC:7061]	12	16347142	16609259	1
ENSG00000136052	1050.72840877727	1.32939265745902	0.217565943872457	1.17119450352581e-10	3.7540659113933e-09	SLC41A2	solute carrier family 41 member 2 [Source:HGNC Symbol;Acc:HGNC:31045]	12	104802553	104958744	-1
ENSG00000159110	651.808900159855	1.72637498145797	0.284861114476054	1.19561273220701e-10	3.82530260761352e-09	IFNAR2	interferon alpha and beta receptor subunit 2 [Source:HGNC Symbol;Acc:HGNC:5433]	21	33229901	33265675	1
ENSG00000055208	3127.48344835817	0.810450969193728	0.130783060288659	1.24590326183528e-10	3.97890387850214e-09	TAB2	TGF-beta activated kinase 1 (MAP3K7) binding protein 2 [Source:HGNC Symbol;Acc:HGNC:17075]	6	149218641	149411613	1
ENSG00000150687	7376.52121742179	-1.11652541348651	0.182801623053452	1.28966573438557e-10	4.11113371306785e-09	PRSS23	serine protease 23 [Source:HGNC Symbol;Acc:HGNC:14370]	11	86791059	86952910	1
ENSG00000142156	82863.0617049018	-0.688721077400197	0.110369283355041	1.32895074063664e-10	4.22863395337246e-09	COL6A1	collagen type VI alpha 1 chain [Source:HGNC Symbol;Acc:HGNC:2211]	21	45981769	46005050	1
ENSG00000176658	7548.24242623699	-0.837843959012178	0.13551313785159	1.42548434809854e-10	4.52753562437052e-09	MYO1D	myosin ID [Source:HGNC Symbol;Acc:HGNC:7598]	17	32492522	32877177	-1
ENSG00000168028	2475.88493634097	-0.816119158619182	0.132240311085959	1.51908807644221e-10	4.81606159798596e-09	RPSA	ribosomal protein SA [Source:HGNC Symbol;Acc:HGNC:6502]	3	39406716	39412542	1
ENSG00000175899	12257.0207191528	-1.0947080858782	0.180707359022637	1.61694337699118e-10	5.11699485745830e-09	A2M	alpha-2-macroglobulin [Source:HGNC Symbol;Acc:HGNC:7]	12	9067664	9116229	-1
ENSG00000144857	2851.57557702453	-0.796393445756931	0.128999520607867	1.65654005657946e-10	5.23280597220579e-09	BOC	BOC cell adhesion associated, oncogene regulated [Source:HGNC Symbol;Acc:HGNC:17173]	3	113211003	113287459	1
ENSG00000160326	335.331048114193	1.74251186536674	0.289554001724654	1.74443062587274e-10	5.50047682158102e-09	SLC2A6	solute carrier family 2 member 6 [Source:HGNC Symbol;Acc:HGNC:11011]	9	133471094	133479127	-1
ENSG00000115884	323.309533952656	-1.54644706484918	0.258145678280267	1.81760680632476e-10	5.71988722329928e-09	SDC1	syndecan 1 [Source:HGNC Symbol;Acc:HGNC:10658]	2	20200797	20225433	-1
ENSG00000185634	107.680089294839	-2.17707109572761	0.370199234422263	1.82057544814538e-10	5.71988722329928e-09	SHC4	SHC adaptor protein 4 [Source:HGNC Symbol;Acc:HGNC:16743]	15	48823741	48963919	-1
ENSG00000112984	250.300673565666	-2.34279140951445	0.402501541907995	1.83346047344122e-10	5.75000904233714e-09	KIF20A	kinesin family member 20A [Source:HGNC Symbol;Acc:HGNC:9787]	5	138178719	138187723	1
ENSG00000115290	140.187303044244	2.36729169964068	0.396110208669562	1.95172939732227e-10	6.10419064638628e-09	GRB14	growth factor receptor bound protein 14 [Source:HGNC Symbol;Acc:HGNC:4565]	2	164492417	164621482	-1
ENSG00000168916	360.053482049855	-1.53151219744195	0.253638609508785	1.95339701822764e-10	6.10419064638628e-09	ZNF608	zinc finger protein 608 [Source:HGNC Symbol;Acc:HGNC:29238]	5	124636913	124748807	-1
ENSG00000124496	598.566465914494	1.23597369441046	0.203296256160422	1.96125177071206e-10	6.11777229443761e-09	TRERF1	transcriptional regulating factor 1 [Source:HGNC Symbol;Acc:HGNC:18273]	6	42224931	42452051	-1
ENSG00000169239	731.131399802731	-1.29004437997908	0.216395614478431	2.03803989971909e-10	6.34594673775032e-09	CA5B	carbonic anhydrase 5B [Source:HGNC Symbol;Acc:HGNC:1378]	X	15688830	15788411	1
ENSG00000174371	120.646147293708	-2.70073342181247	0.460254193123909	2.06797836613313e-10	6.42768962036779e-09	EXO1	exonuclease 1 [Source:HGNC Symbol;Acc:HGNC:3511]	1	241847967	241895148	1
ENSG00000103044	264.128818056937	1.98144426274323	0.338737152766707	2.08925670237632e-10	6.4822720852911e-09	HAS3	hyaluronan synthase 3 [Source:HGNC Symbol;Acc:HGNC:4820]	16	69105653	69118719	1
ENSG00000123610	40366.5902309678	4.1525405795276	0.717880498275765	2.14226748136675e-10	6.63494104308916e-09	TNFAIP6	TNF alpha induced protein 6 [Source:HGNC Symbol;Acc:HGNC:11898]	2	151357592	151380046	1
ENSG00000112655	663.223067918786	-1.11298459265237	0.185605963440079	2.350909229757e-10	7.26822770199873e-09	PTK7	protein tyrosine kinase 7 (inactive) [Source:HGNC Symbol;Acc:HGNC:9618]	6	43076307	43161719	1
ENSG00000176225	397.691112499849	1.21036751623724	0.203037678466795	2.47208755827856e-10	7.62934349623065e-09	RTTN	rotatin [Source:HGNC Symbol;Acc:HGNC:18654]	18	70003031	70205726	-1
ENSG00000135324	300.551789022687	-1.90712613391187	0.323809945497729	2.60186765965375e-10	8.01091060570987e-09	MRAP2	melanocortin 2 receptor accessory protein 2 [Source:HGNC Symbol;Acc:HGNC:21232]	6	84033772	84090881	1
ENSG00000197256	2694.31689547623	-0.84433956179529	0.139452273303408	2.60491272204938e-10	8.01091060570987e-09	KANK2	KN motif and ankyrin repeat domains 2 [Source:HGNC Symbol;Acc:HGNC:29300]	19	11164267	11197791	-1
ENSG00000213694	444.317900014334	1.18890898022705	0.199631746128836	2.67044522761657e-10	8.1879229524855e-09	S1PR3	sphingosine-1-phosphate receptor 3 [Source:HGNC Symbol;Acc:HGNC:3167]	9	88990863	89005155	1
ENSG00000105339	824.368262481828	1.34773908404017	0.224881986466216	2.67186337097222e-10	8.1879229524855e-09	DENND3	DENN domain containing 3 [Source:HGNC Symbol;Acc:HGNC:29134]	8	141117278	141195808	1
ENSG00000110218	874.253254814814	1.19475426695896	0.199589052441543	2.68635924736599e-10	8.21790284145977e-09	PANX1	pannexin 1 [Source:HGNC Symbol;Acc:HGNC:8599]	11	94128841	94181968	1
ENSG00000197063	1379.83722353209	0.855327045681142	0.141656318807926	2.80900018837815e-10	8.578027370359e-09	MAFG	MAF bZIP transcription factor G [Source:HGNC Symbol;Acc:HGNC:6781]	17	81918270	81927735	-1
ENSG00000127838	424.414877043503	1.64086639882815	0.279717410779458	2.83374600499887e-10	8.63259762439792e-09	PNKD	PNKD metallo-beta-lactamase domain containing [Source:HGNC Symbol;Acc:HGNC:9153]	2	218270392	218346793	1
ENSG00000023287	2618.72243527814	0.806156498409398	0.132903032899164	2.83677148522109e-10	8.63259762439792e-09	RB1CC1	RB1 inducible coiled-coil 1 [Source:HGNC Symbol;Acc:HGNC:15574]	8	52622458	52745843	-1
ENSG00000052126	654.011748140273	1.0123676077092	0.168362152738219	3.0358804034373e-10	9.22241229873452e-09	PLEKHA5	pleckstrin homology domain containing A5 [Source:HGNC Symbol;Acc:HGNC:30036]	12	19129752	19376400	1
ENSG00000138172	661.965418147924	-1.06372160500219	0.178701849851676	3.12327766156846e-10	9.47140740604682e-09	CALHM2	calcium homeostasis modulator family member 2 [Source:HGNC Symbol;Acc:HGNC:23493]	10	103446786	103452402	-1
ENSG00000168268	532.704440405392	-1.28202865196889	0.216674293146474	3.23518364386922e-10	9.79247065383965e-09	NT5DC2	5'-nucleotidase domain containing 2 [Source:HGNC Symbol;Acc:HGNC:25717]	3	52524385	52535054	-1
ENSG00000276043	277.708819664225	-2.07760846908267	0.356298365847418	3.24038284525175e-10	9.79247065383965e-09	UHRF1	ubiquitin like with PHD and ring finger domains 1 [Source:HGNC Symbol;Acc:HGNC:12556]	19	4903080	4962154	1
ENSG00000112769	5024.04203612073	-0.869206399373781	0.144866751226124	3.26546710754533e-10	9.85120241423319e-09	LAMA4	laminin subunit alpha 4 [Source:HGNC Symbol;Acc:HGNC:6484]	6	112107931	112254939	-1
ENSG00000088367	860.108307957695	-0.985309614500193	0.164334126823495	3.43938008846113e-10	1.03579396550081e-08	EPB41L1	erythrocyte membrane protein band 4.1 like 1 [Source:HGNC Symbol;Acc:HGNC:3378]	20	36091504	36232799	1
ENSG00000145358	423.843015381071	1.17295905067459	0.19531601913394	3.55124268297663e-10	1.06763825281144e-08	DDIT4L	DNA damage inducible transcript 4 like [Source:HGNC Symbol;Acc:HGNC:30555]	4	100185870	100190782	-1
ENSG00000145416	144.372954075324	-1.98744107080245	0.343312725508622	3.5797562074061e-10	1.07435815815043e-08	MARCHF1	membrane associated ring-CH-type finger 1 [Source:HGNC Symbol;Acc:HGNC:26077]	4	163524298	164384050	-1
ENSG00000113083	10211.9790565948	-0.839134296175178	0.140404272972333	3.62959378691905e-10	1.08744376052418e-08	LOX	lysyl oxidase [Source:HGNC Symbol;Acc:HGNC:6664]	5	122063195	122078360	-1
ENSG00000126787	184.520560837818	-2.27920171045374	0.40354601514423	3.64446440974822e-10	1.09002617346106e-08	DLGAP5	DLG associated protein 5 [Source:HGNC Symbol;Acc:HGNC:16864]	14	55148112	55191608	-1
ENSG00000010810	2052.26059019891	1.21977089683209	0.206543165124524	3.71563880754593e-10	1.10941085423251e-08	FYN	FYN proto-oncogene, Src family tyrosine kinase [Source:HGNC Symbol;Acc:HGNC:4037]	6	111660332	111873452	-1
ENSG00000169116	1167.65432993569	2.8926184996862	0.501217482986254	3.79704660777606e-10	1.13177951623575e-08	PARM1	prostate androgen-regulated mucin-like protein 1 [Source:HGNC Symbol;Acc:HGNC:24536]	4	74933095	75050115	1
ENSG00000166508	857.971200553681	-1.02511224967149	0.173196305843902	4.43914957207295e-10	1.32091213461154e-08	MCM7	minichromosome maintenance complex component 7 [Source:HGNC Symbol;Acc:HGNC:6950]	7	100092728	100101940	-1
ENSG00000169554	3873.0105783231	0.878749472405492	0.147149798431324	4.59775746253914e-10	1.36577677809702e-08	ZEB2	zinc finger E-box binding homeobox 2 [Source:HGNC Symbol;Acc:HGNC:14881]	2	144364364	144521057	-1
ENSG00000137501	226.875676591417	-1.45758018011337	0.253216332285686	4.80721934103799e-10	1.42556944982448e-08	SYTL2	synaptotagmin like 2 [Source:HGNC Symbol;Acc:HGNC:15585]	11	85694224	85811159	-1
ENSG00000118257	10884.9370358968	1.26108780398688	0.21324599377498	5.16015632910471e-10	1.52763405620711e-08	NRP2	neuropilin 2 [Source:HGNC Symbol;Acc:HGNC:8005]	2	205681990	205798133	1
ENSG00000135968	2389.98853827678	0.82021023415375	0.136940852036979	5.35666663680147e-10	1.5831219685747e-08	GCC2	GRIP and coiled-coil domain containing 2 [Source:HGNC Symbol;Acc:HGNC:23218]	2	108449191	108509415	1
ENSG00000145901	2895.95391659172	1.50183778328419	0.258758874433075	5.38612302171629e-10	1.58913413078963e-08	TNIP1	TNFAIP3 interacting protein 1 [Source:HGNC Symbol;Acc:HGNC:16903]	5	151029945	151093577	-1
ENSG00000164761	18202.7372073872	1.25376415695821	0.214353513070667	5.42586687309941e-10	1.59815609233504e-08	TNFRSF11B	TNF receptor superfamily member 11b [Source:HGNC Symbol;Acc:HGNC:11909]	8	118923557	118951885	-1
ENSG00000106823	1774.1595770998	-1.22906702370711	0.210976508411529	5.43678689374982e-10	1.59867205845389e-08	ECM2	extracellular matrix protein 2 [Source:HGNC Symbol;Acc:HGNC:3154]	9	92493554	92536655	-1
ENSG00000164741	1929.42512479863	-0.898894410000109	0.152459595036398	5.7076992492241e-10	1.67550760620742e-08	DLC1	DLC1 Rho GTPase activating protein [Source:HGNC Symbol;Acc:HGNC:2897]	8	13083361	13604610	-1
ENSG00000031698	2631.58308883451	-0.790573032216341	0.133100855739805	5.9287105962678e-10	1.7374609523886e-08	SARS1	seryl-tRNA synthetase 1 [Source:HGNC Symbol;Acc:HGNC:10537]	1	109213918	109238182	1
ENSG00000153823	9266.93390184311	2.54174929314107	0.44797366980162	6.24817059234102e-10	1.82800923856796e-08	PID1	phosphotyrosine interaction domain containing 1 [Source:HGNC Symbol;Acc:HGNC:26084]	2	228850526	229271285	-1
ENSG00000158615	1733.7241101514	0.803506371272837	0.133717983689167	6.37562520956755e-10	1.86217381539748e-08	PPP1R15B	protein phosphatase 1 regulatory subunit 15B [Source:HGNC Symbol;Acc:HGNC:14951]	1	204403381	204411817	-1
ENSG00000106991	8184.39535128461	-0.716053484561032	0.119641399601427	6.67600573908816e-10	1.94664735907157e-08	ENG	endoglin [Source:HGNC Symbol;Acc:HGNC:3349]	9	127815012	127854756	-1
ENSG00000006468	460.03915979577	-1.23802968502923	0.215307002612447	6.91750791674278e-10	2.01284310996096e-08	ETV1	ETS variant transcription factor 1 [Source:HGNC Symbol;Acc:HGNC:3490]	7	13891229	13991425	-1
ENSG00000120256	1480.14330798948	-0.732083413569645	0.123116632306744	6.9261103743567e-10	2.01284310996096e-08	LRP11	LDL receptor related protein 11 [Source:HGNC Symbol;Acc:HGNC:16936]	6	149818757	149864359	-1
ENSG00000108582	4744.81680177183	0.877359594876597	0.148590137879826	7.26751326348636e-10	2.10854623586376e-08	CPD	carboxypeptidase D [Source:HGNC Symbol;Acc:HGNC:2301]	17	30378927	30469989	1
ENSG00000128805	539.85666089089	-0.983491208538289	0.167137627278862	7.28116479384217e-10	2.10899784900707e-08	ARHGAP22	Rho GTPase activating protein 22 [Source:HGNC Symbol;Acc:HGNC:30320]	10	48446034	48656265	-1
ENSG00000139278	8293.03741742631	-1.13928204127043	0.196791009301618	7.86766977984893e-10	2.27510046353608e-08	GLIPR1	GLI pathogenesis related 1 [Source:HGNC Symbol;Acc:HGNC:17001]	12	75480753	75503863	1
ENSG00000104219	1107.92268118637	0.893613729633939	0.151976155368616	7.96768948515396e-10	2.30020863497731e-08	ZDHHC2	zinc finger DHHC-type palmitoyltransferase 2 [Source:HGNC Symbol;Acc:HGNC:18469]	8	17156482	17224799	1
ENSG00000168685	1280.15791514735	2.93609626583624	0.52284179286553	7.99237595952791e-10	2.30352164638493e-08	IL7R	interleukin 7 receptor [Source:HGNC Symbol;Acc:HGNC:6024]	5	35852695	35879603	1
ENSG00000146006	149.14084031231	-1.94167940764997	0.343307469868687	8.01889866405059e-10	2.30735207929126e-08	LRRTM2	leucine rich repeat transmembrane neuronal 2 [Source:HGNC Symbol;Acc:HGNC:19409]	5	138868921	138875368	-1
ENSG00000113739	3901.26211938586	-1.04338527507297	0.179518104165027	8.17313202628266e-10	2.34785672392571e-08	STC2	stanniocalcin 2 [Source:HGNC Symbol;Acc:HGNC:11374]	5	173314713	173329503	-1
ENSG00000178999	72.3082821840424	-2.90058337114774	0.512602322820622	8.58609787897302e-10	2.46243073545481e-08	AURKB	aurora kinase B [Source:HGNC Symbol;Acc:HGNC:11390]	17	8204733	8210600	-1
ENSG00000137571	56.6935420807695	3.13709396349012	0.56520574226759	9.11380916384936e-10	2.60948260082169e-08	SLCO5A1	solute carrier organic anion transporter family member 5A1 [Source:HGNC Symbol;Acc:HGNC:19046]	8	69667046	69834978	-1
ENSG00000176076	25.3109787121222	4.06402108771104	0.709672329443936	9.18085918157171e-10	2.62437117293551e-08	KCNE5	potassium voltage-gated channel subfamily E regulatory subunit 5 [Source:HGNC Symbol;Acc:HGNC:6241]	X	109623700	109625172	-1
ENSG00000082497	93.8312457511016	-2.10825266500884	0.369253394725758	9.2175235402257e-10	2.63053941032595e-08	SERTAD4	SERTA domain containing 4 [Source:HGNC Symbol;Acc:HGNC:25236]	1	210232796	210246631	1
ENSG00000112137	346.75259617065	1.31307077866689	0.227961897599785	1.03965710209494e-09	2.9621733479133e-08	PHACTR1	phosphatase and actin regulator 1 [Source:HGNC Symbol;Acc:HGNC:20990]	6	12716805	13290484	1
ENSG00000176454	245.701492123134	-1.17867074161219	0.204865375964354	1.06131296536145e-09	3.01894195383485e-08	LPCAT4	lysophosphatidylcholine acyltransferase 4 [Source:HGNC Symbol;Acc:HGNC:30059]	15	34358633	34367196	-1
ENSG00000115159	3393.55782019746	0.712287625948304	0.120881841753941	1.08241368330019e-09	3.07394908724843e-08	GPD2	glycerol-3-phosphate dehydrogenase 2 [Source:HGNC Symbol;Acc:HGNC:4456]	2	156435290	156613735	1
ENSG00000231500	4482.0238105089	-0.681868721048045	0.115618988598065	1.10098330871086e-09	3.12160096812867e-08	RPS18	ribosomal protein S18 [Source:HGNC Symbol;Acc:HGNC:10401]	6	33272075	33276511	1
ENSG00000005483	3403.61866501789	0.820256719026639	0.143829930445085	1.13062397626914e-09	3.20043673282548e-08	KMT2E	lysine methyltransferase 2E [Source:HGNC Symbol;Acc:HGNC:18541]	7	105014190	105115019	1
ENSG00000104419	15430.5368430717	0.730390104555433	0.124537486784029	1.20836112943368e-09	3.41494214164264e-08	NDRG1	N-myc downstream regulated 1 [Source:HGNC Symbol;Acc:HGNC:7679]	8	133237171	133302022	-1
ENSG00000164104	632.323220212019	-1.50164081496151	0.269408879179298	1.22843510173844e-09	3.46605548042284e-08	HMGB2	high mobility group box 2 [Source:HGNC Symbol;Acc:HGNC:5000]	4	173331376	173334432	-1
ENSG00000145386	396.211269273841	-1.8417008933563	0.33419261653368	1.2483244099209e-09	3.51648347912614e-08	CCNA2	cyclin A2 [Source:HGNC Symbol;Acc:HGNC:1578]	4	121816444	121823933	-1
ENSG00000134294	14915.2909677531	-0.842216542037344	0.145766846693492	1.25091296287572e-09	3.5180918280103e-08	SLC38A2	solute carrier family 38 member 2 [Source:HGNC Symbol;Acc:HGNC:13448]	12	46358188	46372773	-1
ENSG00000185924	70.1635595892558	-2.44395418594634	0.435558915197051	1.29562428529612e-09	3.6379711212091e-08	RTN4RL1	reticulon 4 receptor like 1 [Source:HGNC Symbol;Acc:HGNC:21329]	17	1934677	2025334	-1
ENSG00000198467	2831.37929427913	-1.2384358510017	0.217230575663538	1.35989893919368e-09	3.81230832841159e-08	TPM2	tropomyosin 2 [Source:HGNC Symbol;Acc:HGNC:12011]	9	35681992	35690056	-1
ENSG00000146918	395.01325563928	-1.50265765305809	0.266241257612252	1.39048753204496e-09	3.88698703449137e-08	NCAPG2	non-SMC condensin II complex subunit G2 [Source:HGNC Symbol;Acc:HGNC:21904]	7	158631169	158704804	-1
ENSG00000144597	826.187955823576	1.00422717110427	0.174829280084117	1.39099610570775e-09	3.88698703449137e-08	EAF1	ELL associated factor 1 [Source:HGNC Symbol;Acc:HGNC:20907]	3	15427598	15450635	1
ENSG00000178209	30077.5807593188	-0.799353013364833	0.136935756770833	1.40638218672825e-09	3.92369379039689e-08	PLEC	plectin [Source:HGNC Symbol;Acc:HGNC:9069]	8	143915147	143976734	-1
ENSG00000122952	218.931272533799	-1.94114692957602	0.352860872198886	1.41147299658806e-09	3.93160617276453e-08	ZWINT	ZW10 interacting kinetochore protein [Source:HGNC Symbol;Acc:HGNC:13195]	10	56357227	56361273	-1
ENSG00000158869	67.273888779747	3.15729451267132	0.576067293345145	1.42824822729968e-09	3.97198793292256e-08	FCER1G	Fc fragment of IgE receptor Ig [Source:HGNC Symbol;Acc:HGNC:3611]	1	161215234	161220699	1
ENSG00000137809	7779.8091892538	-1.29160194824724	0.228622148200218	1.43707141958067e-09	3.99016151962231e-08	ITGA11	integrin subunit alpha 11 [Source:HGNC Symbol;Acc:HGNC:6136]	15	68296532	68432163	-1
ENSG00000164400	25.4037952521939	8.71162332466081	2.63368842943006	1.45397921270879e-09	4.03068927376838e-08	CSF2	colony stimulating factor 2 [Source:HGNC Symbol;Acc:HGNC:2434]	5	132073789	132076170	1
ENSG00000175305	188.017883061912	-2.19707862235872	0.400564326371546	1.46445209162694e-09	4.05327795582523e-08	CCNE2	cyclin E2 [Source:HGNC Symbol;Acc:HGNC:1590]	8	94879770	94896678	-1
ENSG00000169756	3268.84772429892	0.746950714208227	0.128349155797953	1.48134837789478e-09	4.09354543032507e-08	LIMS1	LIM zinc finger domain containing 1 [Source:HGNC Symbol;Acc:HGNC:6616]	2	108534355	108687246	1
ENSG00000130402	9205.78321595971	-0.731780499655913	0.125924827833423	1.48565063791799e-09	4.09893831857216e-08	ACTN4	actinin alpha 4 [Source:HGNC Symbol;Acc:HGNC:166]	19	38647649	38731589	1
ENSG00000006118	864.264625613601	3.38604126649786	0.631921927376415	1.49226839404663e-09	4.11069257298439e-08	TMEM132A	transmembrane protein 132A [Source:HGNC Symbol;Acc:HGNC:31092]	11	60924463	60937159	1
ENSG00000123416	3419.35347154628	-1.00982108883988	0.177070989850878	1.54086881084996e-09	4.23787530832663e-08	TUBA1B	tubulin alpha 1b [Source:HGNC Symbol;Acc:HGNC:18809]	12	49127782	49131397	-1
ENSG00000164307	4034.37696641603	1.12083995820484	0.194786505656069	1.54344253406584e-09	4.23826889236316e-08	ERAP1	endoplasmic reticulum aminopeptidase 1 [Source:HGNC Symbol;Acc:HGNC:18173]	5	96760810	96808100	-1
ENSG00000215301	7646.27937501381	0.606671277843379	0.10330675624194	1.58515486662581e-09	4.34596625933242e-08	DDX3X	DEAD-box helicase 3 X-linked [Source:HGNC Symbol;Acc:HGNC:2745]	X	41333284	41364472	1
ENSG00000105355	1798.85350276407	-0.720951970630511	0.124166485594517	1.61665400555266e-09	4.42536827234249e-08	PLIN3	perilipin 3 [Source:HGNC Symbol;Acc:HGNC:16893]	19	4838341	4867694	-1
ENSG00000166803	61.7967725768302	-3.02205746656536	0.546214098578024	1.67422112148803e-09	4.57576703689447e-08	PCLAF	PCNA clamp associated factor [Source:HGNC Symbol;Acc:HGNC:28961]	15	64364304	64387687	-1
ENSG00000108691	7919.0251419373	2.84375756313112	0.509876409373637	1.68525694526929e-09	4.59872071277944e-08	CCL2	C-C motif chemokine ligand 2 [Source:HGNC Symbol;Acc:HGNC:10618]	17	34255218	34257203	1
ENSG00000162599	1007.06224252685	-0.931153783226212	0.163848295410005	1.71671410866963e-09	4.6772412363863e-08	NFIA	nuclear factor I A [Source:HGNC Symbol;Acc:HGNC:7784]	1	60865259	61462788	1
ENSG00000237596	58.593132931534	3.10082204522683	0.567680371463454	1.76971689164147e-09	4.81412690164622e-08	AL138828.1	novel transcript	6	135991936	136225751	-1
ENSG00000145675	2172.37562034459	0.789342451904361	0.135951586707916	1.7889763260237e-09	4.85893772536997e-08	PIK3R1	phosphoinositide-3-kinase regulatory subunit 1 [Source:HGNC Symbol;Acc:HGNC:8979]	5	68215756	68301821	1
ENSG00000244242	560.432414914472	-1.19793316469964	0.211995741470755	1.80985845405348e-09	4.90800962104675e-08	IFITM10	interferon induced transmembrane protein 10 [Source:HGNC Symbol;Acc:HGNC:40022]	11	1732406	1750595	-1
ENSG00000079616	253.684790410253	-1.34445950993683	0.240433788483763	1.86703971070456e-09	5.05521295583158e-08	KIF22	kinesin family member 22 [Source:HGNC Symbol;Acc:HGNC:6391]	16	29790719	29805385	1
ENSG00000141858	362.922796009534	-0.976102434097089	0.171440363452458	1.87459677996107e-09	5.0606469245189e-08	SAMD1	sterile alpha motif domain containing 1 [Source:HGNC Symbol;Acc:HGNC:17958]	19	14087851	14091036	-1
ENSG00000007968	94.3701335667078	-3.06032922966689	0.549373952940984	1.8748511287717e-09	5.0606469245189e-08	E2F2	E2F transcription factor 2 [Source:HGNC Symbol;Acc:HGNC:3114]	1	23506438	23531233	-1
ENSG00000091986	28629.3898695005	-1.05499730185342	0.185662988401632	1.95282765388888e-09	5.26297616705725e-08	CCDC80	coiled-coil domain containing 80 [Source:HGNC Symbol;Acc:HGNC:30649]	3	112596794	112649530	-1
ENSG00000155158	1185.74795947798	0.864315649119074	0.14994979236157	1.96374166918253e-09	5.28422276011355e-08	TTC39B	tetratricopeptide repeat domain 39B [Source:HGNC Symbol;Acc:HGNC:23704]	9	15163622	15307360	-1
ENSG00000148926	3554.76461971791	1.15774406141465	0.207678400744468	1.97033767312522e-09	5.29380246629961e-08	ADM	adrenomedullin [Source:HGNC Symbol;Acc:HGNC:259]	11	10305073	10307397	1
ENSG00000177700	567.225691861446	-0.941836710052629	0.165461852234144	2.02938852893487e-09	5.44406888908268e-08	POLR2L	RNA polymerase II subunit L [Source:HGNC Symbol;Acc:HGNC:9199]	11	837356	842529	-1
ENSG00000047648	116.864581396655	2.13398656626197	0.399734080820403	2.07303221614312e-09	5.55260564560485e-08	ARHGAP6	Rho GTPase activating protein 6 [Source:HGNC Symbol;Acc:HGNC:676]	X	11117651	11665920	-1
ENSG00000118503	3808.1365935726	2.41004151945517	0.439432544091977	2.08910056764428e-09	5.58706236165849e-08	TNFAIP3	TNF alpha induced protein 3 [Source:HGNC Symbol;Acc:HGNC:11896]	6	137867214	137883312	1
ENSG00000178695	814.96330240092	-0.864972200868364	0.151262175277778	2.14307582298503e-09	5.72263600695098e-08	KCTD12	potassium channel tetramerization domain containing 12 [Source:HGNC Symbol;Acc:HGNC:14678]	13	76880175	76886405	-1
ENSG00000100284	1251.17138358656	0.941578725558192	0.164688040920582	2.19335061004249e-09	5.84792883598026e-08	TOM1	target of myb1 membrane trafficking protein [Source:HGNC Symbol;Acc:HGNC:11982]	22	35299275	35347992	1
ENSG00000133657	4284.17883313648	1.07909691105277	0.191456286646637	2.245499696502e-09	5.97782873403134e-08	ATP13A3	ATPase 13A3 [Source:HGNC Symbol;Acc:HGNC:24113]	3	194402672	194498364	-1
ENSG00000158966	870.353071762426	1.01101353042135	0.177439037136025	2.26280079315032e-09	6.01470387654909e-08	CACHD1	cache domain containing 1 [Source:HGNC Symbol;Acc:HGNC:29314]	1	64470129	64693058	1
ENSG00000124466	63.9474006482113	3.08337405291852	0.581328501269092	2.2689315137387e-09	6.02182021386024e-08	LYPD3	LY6/PLAUR domain containing 3 [Source:HGNC Symbol;Acc:HGNC:24880]	19	43460787	43465608	-1
ENSG00000172349	899.258655642555	-1.1746908456225	0.209258002356927	2.28203879747694e-09	6.04740281331389e-08	IL16	interleukin 16 [Source:HGNC Symbol;Acc:HGNC:5980]	15	81159575	81314058	1
ENSG00000178035	1461.45731910094	-0.901073128841095	0.15786938406442	2.32912202517553e-09	6.16280739802515e-08	IMPDH2	inosine monophosphate dehydrogenase 2 [Source:HGNC Symbol;Acc:HGNC:6053]	3	49024325	49029408	-1
ENSG00000153558	235.734063964619	-1.19010990260493	0.211830633646327	2.33851927311457e-09	6.1782970553483e-08	FBXL2	F-box and leucine rich repeat protein 2 [Source:HGNC Symbol;Acc:HGNC:13598]	3	33277025	33403662	1
ENSG00000142657	2731.71902533331	0.748744372773089	0.130411576012872	2.4058093268753e-09	6.3464594905786e-08	PGD	phosphogluconate dehydrogenase [Source:HGNC Symbol;Acc:HGNC:8891]	1	10398592	10420511	1
ENSG00000177034	1703.74077555522	0.802690275902146	0.13999371494566	2.43525783730803e-09	6.41443971437163e-08	MTX3	metaxin 3 [Source:HGNC Symbol;Acc:HGNC:24812]	5	79976731	79991265	-1
ENSG00000164327	2364.94034173531	0.845557708346069	0.14849132030666	2.51005941092846e-09	6.60149410985817e-08	RICTOR	RPTOR independent companion of MTOR complex 2 [Source:HGNC Symbol;Acc:HGNC:28611]	5	38937920	39074399	-1
ENSG00000073417	1599.99264537842	0.690192257308715	0.120746077042238	2.54300352322417e-09	6.67806512567167e-08	PDE8A	phosphodiesterase 8A [Source:HGNC Symbol;Acc:HGNC:8793]	15	84980440	85139145	1
ENSG00000151612	1274.78822253409	0.771948557418397	0.133740363675932	2.5961230935975e-09	6.80730802752776e-08	ZNF827	zinc finger protein 827 [Source:HGNC Symbol;Acc:HGNC:27193]	4	145757627	145938823	-1
ENSG00000131323	1371.34697548256	0.846761192667484	0.148045318058318	2.62138884124915e-09	6.86323682054977e-08	TRAF3	TNF receptor associated factor 3 [Source:HGNC Symbol;Acc:HGNC:12033]	14	102777449	102911500	1
ENSG00000160307	164.004721534762	-1.74188183197857	0.315102758027134	2.68127027671035e-09	7.00949172638657e-08	S100B	S100 calcium binding protein B [Source:HGNC Symbol;Acc:HGNC:10500]	21	46598604	46605208	-1
ENSG00000116977	3576.41247916871	0.92328620469534	0.16337482272881	2.73168084319746e-09	7.13058665611289e-08	LGALS8	galectin 8 [Source:HGNC Symbol;Acc:HGNC:6569]	1	236518000	236552981	1
ENSG00000055813	85.7788343997525	-2.47056750148912	0.456410552833037	2.76971543439251e-09	7.21906248572529e-08	CCDC85A	coiled-coil domain containing 85A [Source:HGNC Symbol;Acc:HGNC:29400]	2	56183990	56386172	1
ENSG00000164692	142783.365793188	-0.66957365365897	0.116353680495815	2.79950799434116e-09	7.28582401452639e-08	COL1A2	collagen type I alpha 2 chain [Source:HGNC Symbol;Acc:HGNC:2198]	7	94394895	94431227	1
ENSG00000183853	8052.19930060636	0.823931662898091	0.144789675018259	2.87592272983398e-09	7.47354167512893e-08	KIRREL1	kirre like nephrin family adhesion molecule 1 [Source:HGNC Symbol;Acc:HGNC:15734]	1	157993273	158100262	1
ENSG00000187741	173.954553833269	-1.77290706324472	0.325042998269747	2.93842333680618e-09	7.62459638748354e-08	FANCA	FA complementation group A [Source:HGNC Symbol;Acc:HGNC:3582]	16	89737549	89816657	-1
ENSG00000101680	468.435109035568	0.895493751379331	0.156645432735246	2.9561383689737e-09	7.65916563741372e-08	LAMA1	laminin subunit alpha 1 [Source:HGNC Symbol;Acc:HGNC:6481]	18	6941742	7117797	-1
ENSG00000270120	29.6637319431997	5.46229904212057	0.973440201595189	3.03623819797846e-09	7.85502751604604e-08	AC007728.3	novel transcript	16	50712844	50713589	1
ENSG00000135931	1103.03931547331	1.18562569733919	0.214010078848477	3.10695051969414e-09	8.02605869806026e-08	ARMC9	armadillo repeat containing 9 [Source:HGNC Symbol;Acc:HGNC:20730]	2	231198546	231374837	1
ENSG00000150593	1369.59319380642	-0.750978620998303	0.132237898735784	3.14937948963087e-09	8.12362872199606e-08	PDCD4	programmed cell death 4 [Source:HGNC Symbol;Acc:HGNC:8763]	10	110871795	110900006	1
ENSG00000065060	917.970865477068	0.890957547769358	0.157978526552165	3.20156417664738e-09	8.24603759943876e-08	UHRF1BP1	UHRF1 binding protein 1 [Source:HGNC Symbol;Acc:HGNC:21216]	6	34792015	34883138	1
ENSG00000121152	108.59136090843	-2.41987029742751	0.446673976623166	3.23299266469181e-09	8.31470399619929e-08	NCAPH	non-SMC condensin I complex subunit H [Source:HGNC Symbol;Acc:HGNC:1112]	2	96335766	96377091	1
ENSG00000114127	3631.45082350626	1.15227858589502	0.20608399360411	3.25503202507762e-09	8.35566214928617e-08	XRN1	5'-3' exoribonuclease 1 [Source:HGNC Symbol;Acc:HGNC:30654]	3	142306607	142448062	-1
ENSG00000265972	2827.01205870464	-1.43504731453135	0.267449511072244	3.2585021858775e-09	8.35566214928617e-08	TXNIP	thioredoxin interacting protein [Source:HGNC Symbol;Acc:HGNC:16952]	1	145992435	145996579	-1
ENSG00000145779	964.484657708154	2.43582850118478	0.443387134089964	3.27721025153816e-09	8.39129444288852e-08	TNFAIP8	TNF alpha induced protein 8 [Source:HGNC Symbol;Acc:HGNC:17260]	5	119268692	119399688	1
ENSG00000147403	3996.49059412085	-0.722368719225101	0.126697130090177	3.28943176878377e-09	8.41023779358982e-08	RPL10	ribosomal protein L10 [Source:HGNC Symbol;Acc:HGNC:10298]	X	154389955	154409168	1
ENSG00000160145	549.165779425198	-0.972436640357701	0.175096310898753	3.59010657557612e-09	9.16554734382443e-08	KALRN	kalirin RhoGEF kinase [Source:HGNC Symbol;Acc:HGNC:4814]	3	124080023	124726325	1
ENSG00000145362	554.560862272663	-1.38403552222419	0.253183651718811	3.60731658844666e-09	9.19602037320824e-08	ANK2	ankyrin 2 [Source:HGNC Symbol;Acc:HGNC:493]	4	112818032	113384221	1
ENSG00000102172	1509.67708525501	1.28819703235632	0.232909540682442	3.73804548438262e-09	9.5040387551848e-08	SMS	spermine synthase [Source:HGNC Symbol;Acc:HGNC:11123]	X	21940709	21994837	1
ENSG00000088826	1088.28634425125	1.31168818162376	0.23793237197977	3.73904374953075e-09	9.5040387551848e-08	SMOX	spermine oxidase [Source:HGNC Symbol;Acc:HGNC:15862]	20	4120980	4187747	1
ENSG00000079102	271.224196392361	-1.33870369079091	0.244561976788424	3.77958821711413e-09	9.59311204393291e-08	RUNX1T1	RUNX1 partner transcriptional co-repressor 1 [Source:HGNC Symbol;Acc:HGNC:1535]	8	91954967	92103286	-1
ENSG00000029153	1389.31634841063	0.823715883704503	0.146270984630641	3.82942079201315e-09	9.70546662068797e-08	ARNTL2	aryl hydrocarbon receptor nuclear translocator like 2 [Source:HGNC Symbol;Acc:HGNC:18984]	12	27332854	27425289	1
ENSG00000187957	1159.66315483335	3.48604846200781	0.650413040238264	3.90646563126495e-09	9.88636302066283e-08	DNER	delta/notch like EGF repeat containing [Source:HGNC Symbol;Acc:HGNC:24456]	2	229357629	229714555	-1
ENSG00000183856	400.366455983942	-1.48388511335494	0.273893893436063	3.97759001170862e-09	1.0051773483212e-07	IQGAP3	IQ motif containing GTPase activating protein 3 [Source:HGNC Symbol;Acc:HGNC:20669]	1	156525405	156572604	-1
ENSG00000145780	1382.24984776044	0.864451109917505	0.154593315380824	4.00945125980671e-09	1.01176268621201e-07	FEM1C	fem-1 homolog C [Source:HGNC Symbol;Acc:HGNC:16933]	5	115520908	115544775	-1
ENSG00000166394	386.061792045156	1.3869392136534	0.253540641448396	4.14823903103821e-09	1.0452723119106e-07	CYB5R2	cytochrome b5 reductase 2 [Source:HGNC Symbol;Acc:HGNC:24376]	11	7665100	7677222	-1
ENSG00000012048	537.516852503625	-1.27813347529978	0.234634384703004	4.18865067025539e-09	1.05393220400062e-07	BRCA1	BRCA1 DNA repair associated [Source:HGNC Symbol;Acc:HGNC:1100]	17	43044295	43170245	-1
ENSG00000116675	274.879973220505	1.24505936847532	0.227323615573539	4.27828246471228e-09	1.07493388093931e-07	DNAJC6	DnaJ heat shock protein family (Hsp40) member C6 [Source:HGNC Symbol;Acc:HGNC:15469]	1	65248219	65415871	1
ENSG00000177363	150.962148740167	-1.70551663123656	0.313857828789563	4.3449028862627e-09	1.09010175003975e-07	LRRN4CL	LRRN4 C-terminal like [Source:HGNC Symbol;Acc:HGNC:33724]	11	62686406	62689530	-1
ENSG00000145022	570.714270729139	-0.913848188430146	0.163451914277011	4.35635385888804e-09	1.09140434249182e-07	TCTA	T cell leukemia translocation altered [Source:HGNC Symbol;Acc:HGNC:11692]	3	49412206	49416475	1
ENSG00000112303	30.5151048474855	4.33208844453121	0.771298070356806	4.41268183608994e-09	1.1039301746901e-07	VNN2	vanin 2 [Source:HGNC Symbol;Acc:HGNC:12706]	6	132743870	132763459	-1
ENSG00000146670	139.470421406028	-2.21985357838634	0.422533620109825	4.49903275548304e-09	1.12392026013406e-07	CDCA5	cell division cycle associated 5 [Source:HGNC Symbol;Acc:HGNC:14626]	11	65066300	65084164	-1
ENSG00000171408	358.960799864929	-1.43782362785307	0.26682969105722	5.10177423076025e-09	1.27267006096948e-07	PDE7B	phosphodiesterase 7B [Source:HGNC Symbol;Acc:HGNC:8792]	6	135851701	136195574	1
ENSG00000151692	334.144041321219	-1.19597467360056	0.217503879403816	5.16399619978837e-09	1.28635145336728e-07	RNF144A	ring finger protein 144A [Source:HGNC Symbol;Acc:HGNC:20457]	2	6917412	7068286	1
ENSG00000073910	1112.1309421718	-0.901737147306222	0.161846375782974	5.2111504681883e-09	1.29624580190869e-07	FRY	FRY microtubule binding protein [Source:HGNC Symbol;Acc:HGNC:20367]	13	31846713	32299125	1
ENSG00000161888	59.7640348102536	-2.62797554403789	0.487408478084604	5.25262153243796e-09	1.30470030856297e-07	SPC24	SPC24 component of NDC80 kinetochore complex [Source:HGNC Symbol;Acc:HGNC:26913]	19	11131520	11155808	-1
ENSG00000130511	406.250416606989	-0.933665988529146	0.168917054442139	5.28027358062611e-09	1.30970313549612e-07	SSBP4	single stranded DNA binding protein 4 [Source:HGNC Symbol;Acc:HGNC:15676]	19	18418864	18434562	1
ENSG00000092964	2951.90783359694	-0.907655686409986	0.164057225609084	5.3667195846548e-09	1.32925411076173e-07	DPYSL2	dihydropyrimidinase like 2 [Source:HGNC Symbol;Acc:HGNC:3014]	8	26514031	26658178	1
ENSG00000169429	166903.124815522	8.36480987579355	1.86394531470613	5.51240405253822e-09	1.36340126899445e-07	CXCL8	C-X-C motif chemokine ligand 8 [Source:HGNC Symbol;Acc:HGNC:6025]	4	73740541	73743716	1
ENSG00000198948	353.569694770993	-1.00714428783414	0.182868646592425	5.64608485473529e-09	1.39448699167166e-07	MFAP3L	microfibril associated protein 3 like [Source:HGNC Symbol;Acc:HGNC:29083]	4	169986597	170033031	-1
ENSG00000069011	1036.04969268701	-0.857867423793499	0.1546325335412	5.69306850023394e-09	1.40410234000819e-07	PITX1	paired like homeodomain 1 [Source:HGNC Symbol;Acc:HGNC:9004]	5	135027734	135034813	-1
ENSG00000231925	8653.90479744949	1.15585893931443	0.211352086694548	5.81070446743047e-09	1.43109115534725e-07	TAPBP	TAP binding protein [Source:HGNC Symbol;Acc:HGNC:11566]	6	33299694	33314387	-1
ENSG00000180447	1006.17317227217	-1.18080259326771	0.219713159679687	5.87679795023691e-09	1.44532758615347e-07	GAS1	growth arrest specific 1 [Source:HGNC Symbol;Acc:HGNC:4165]	9	86944362	86947506	-1
ENSG00000143971	482.358718602031	0.838303530289734	0.150837339282111	5.8957058833955e-09	1.44793554209531e-07	ETAA1	ETAA1 activator of ATR kinase [Source:HGNC Symbol;Acc:HGNC:24648]	2	67397322	67412089	1
ENSG00000133424	543.248550044971	1.08286940190779	0.196958638120406	5.98962502135909e-09	1.46893236986552e-07	LARGE1	LARGE xylosyl- and glucuronyltransferase 1 [Source:HGNC Symbol;Acc:HGNC:6511]	22	33162226	33922841	-1
ENSG00000139174	106.5182965556	-1.66873764562288	0.311626837261775	6.23452607616917e-09	1.52684594368205e-07	PRICKLE1	prickle planar cell polarity protein 1 [Source:HGNC Symbol;Acc:HGNC:17019]	12	42456757	42590355	-1
ENSG00000196739	2171.09035086279	-1.16056626060165	0.213037286609884	6.25482793362927e-09	1.52966949058476e-07	COL27A1	collagen type XXVII alpha 1 chain [Source:HGNC Symbol;Acc:HGNC:22986]	9	114155537	114312511	1
ENSG00000115963	12381.400067701	0.908809701771324	0.165937717570191	6.31989883532529e-09	1.54341843125444e-07	RND3	Rho family GTPase 3 [Source:HGNC Symbol;Acc:HGNC:671]	2	150468195	150539011	-1
ENSG00000168487	2712.52173854368	0.756909555962862	0.135269254117837	6.52093295477877e-09	1.59028682423045e-07	BMP1	bone morphogenetic protein 1 [Source:HGNC Symbol;Acc:HGNC:1067]	8	22165140	22212326	1
ENSG00000184702	515.665984715999	-0.987847396144907	0.179633474127351	6.99425070418663e-09	1.70333449062713e-07	SEPTIN5	septin 5 [Source:HGNC Symbol;Acc:HGNC:9164]	22	19714503	19724224	1
ENSG00000166598	33885.2963415255	0.722548003041829	0.129203081279688	7.02899628334127e-09	1.70940876140337e-07	HSP90B1	heat shock protein 90 beta family member 1 [Source:HGNC Symbol;Acc:HGNC:12028]	12	103930107	103953645	1
ENSG00000141664	750.567207210576	1.29426589667324	0.23883260471528	7.31327738778271e-09	1.77606710042851e-07	ZCCHC2	zinc finger CCHC-type containing 2 [Source:HGNC Symbol;Acc:HGNC:22916]	18	62523025	62587709	1
ENSG00000119681	24135.1386608102	-0.713296354044292	0.128012913927978	7.36150539353606e-09	1.78529303959789e-07	LTBP2	latent transforming growth factor beta binding protein 2 [Source:HGNC Symbol;Acc:HGNC:6715]	14	74498183	74612378	-1
ENSG00000185880	2519.74772492266	1.09073611522433	0.199875599017949	7.38571486210466e-09	1.78867652847943e-07	TRIM69	tripartite motif containing 69 [Source:HGNC Symbol;Acc:HGNC:17857]	15	44728988	44767829	1
ENSG00000113811	693.20092284831	1.09546279719491	0.201410890110315	7.56676576407654e-09	1.82998189498201e-07	SELENOK	selenoprotein K [Source:HGNC Symbol;Acc:HGNC:30394]	3	53884417	53891962	-1
ENSG00000196305	6190.08529411861	-0.588646178567276	0.105579121829624	7.59104801362598e-09	1.83331169270909e-07	IARS1	isoleucyl-tRNA synthetase 1 [Source:HGNC Symbol;Acc:HGNC:5330]	9	92210207	92293756	-1
ENSG00000142669	7495.09334622976	-0.927451350558378	0.170378047177785	7.78026920610151e-09	1.87641153730003e-07	SH3BGRL3	SH3 domain binding glutamate rich protein like 3 [Source:HGNC Symbol;Acc:HGNC:15568]	1	26280086	26281522	1
ENSG00000125633	1812.02656572072	0.696556221343662	0.124720990614731	8.03221118789066e-09	1.93449815584599e-07	CCDC93	coiled-coil domain containing 93 [Source:HGNC Symbol;Acc:HGNC:25611]	2	117915478	118014133	-1
ENSG00000132000	631.985411774323	-1.08594402118771	0.201436286358376	8.34875220296636e-09	2.00796127121551e-07	PODNL1	podocan like 1 [Source:HGNC Symbol;Acc:HGNC:26275]	19	13931187	13953392	-1
ENSG00000128274	1179.88637711523	1.13211712793127	0.209253508763309	8.40011049082291e-09	2.01753066981376e-07	A4GALT	alpha 1,4-galactosyltransferase (P blood group) [Source:HGNC Symbol;Acc:HGNC:18149]	22	42692121	42721298	-1
ENSG00000214688	82.2504914091638	-2.44905551562978	0.460292463768396	8.59897022553791e-09	2.06245177197668e-07	C10orf105	chromosome 10 open reading frame 105 [Source:HGNC Symbol;Acc:HGNC:20304]	10	71711701	71737824	-1
ENSG00000142733	479.880725650393	-0.927443793720971	0.169567794728382	8.79784633365004e-09	2.10725338626175e-07	MAP3K6	mitogen-activated protein kinase kinase kinase 6 [Source:HGNC Symbol;Acc:HGNC:6858]	1	27354067	27366961	-1
ENSG00000171848	1483.92084609938	-2.47090564149406	0.482410985061872	8.90840549438487e-09	2.13080749801905e-07	RRM2	ribonucleotide reductase regulatory subunit M2 [Source:HGNC Symbol;Acc:HGNC:10452]	2	10120698	10211725	1
ENSG00000136603	3293.06068238103	0.837056077782842	0.153295932260766	9.16997704628431e-09	2.19036835282273e-07	SKIL	SKI like proto-oncogene [Source:HGNC Symbol;Acc:HGNC:10897]	3	170357678	170396835	1
ENSG00000125266	63.1815498055716	-2.38234398104575	0.454764020689131	9.38470645022523e-09	2.23756757457566e-07	EFNB2	ephrin B2 [Source:HGNC Symbol;Acc:HGNC:3227]	13	106489745	106535662	-1
ENSG00000189120	39.2954554675256	2.71707133084993	0.513703233152196	9.40114464391225e-09	2.23756757457566e-07	SP6	Sp6 transcription factor [Source:HGNC Symbol;Acc:HGNC:14530]	17	47844908	47855874	-1
ENSG00000156030	1143.65666761928	0.784086056121006	0.142469170706688	9.41382384563132e-09	2.23756757457566e-07	ELMSAN1	ELM2 and Myb/SANT domain containing 1 [Source:HGNC Symbol;Acc:HGNC:19853]	14	73715122	73790285	-1
ENSG00000139323	459.24263090516	0.979612935780369	0.180223876585312	9.41890577357651e-09	2.23756757457566e-07	POC1B	POC1 centriolar protein B [Source:HGNC Symbol;Acc:HGNC:30836]	12	89419718	89526047	-1
ENSG00000184009	26715.6303872892	-0.897141052096203	0.164843107453745	9.51241606745041e-09	2.25670746895419e-07	ACTG1	actin gamma 1 [Source:HGNC Symbol;Acc:HGNC:144]	17	81509971	81523847	-1
ENSG00000184471	84.6608595851287	-2.43197233309571	0.457370341432304	1.00580527550247e-08	2.38291122132291e-07	C1QTNF8	C1q and TNF related 8 [Source:HGNC Symbol;Acc:HGNC:31374]	16	1088226	1096244	-1
ENSG00000026652	699.697912819178	0.766585208299679	0.139257608669756	1.02803959450298e-08	2.43228309489125e-07	AGPAT4	1-acylglycerol-3-phosphate O-acyltransferase 4 [Source:HGNC Symbol;Acc:HGNC:20885]	6	161129967	161274061	-1
ENSG00000162244	1316.83423643859	-0.729657777698258	0.132794173326338	1.03239309432558e-08	2.43927349400477e-07	RPL29	ribosomal protein L29 [Source:HGNC Symbol;Acc:HGNC:10331]	3	51993522	51995895	-1
ENSG00000092068	1541.91856717352	-1.40234601077396	0.268376649763806	1.06239030844167e-08	2.50675234212414e-07	SLC7A8	solute carrier family 7 member 8 [Source:HGNC Symbol;Acc:HGNC:11066]	14	23125295	23183674	-1
ENSG00000170542	760.564992308612	1.14643182286753	0.214075986152815	1.08588639981415e-08	2.55872988561612e-07	SERPINB9	serpin family B member 9 [Source:HGNC Symbol;Acc:HGNC:8955]	6	2887270	2903309	-1
ENSG00000065809	1418.87873857983	1.03332424961929	0.192814200060021	1.10399463026852e-08	2.5978885786764e-07	FAM107B	family with sequence similarity 107 member B [Source:HGNC Symbol;Acc:HGNC:23726]	10	14518557	14774897	-1
ENSG00000108510	3451.30032438273	0.735260622327029	0.134389614395476	1.13787463341178e-08	2.67400538851768e-07	MED13	mediator complex subunit 13 [Source:HGNC Symbol;Acc:HGNC:22474]	17	61942605	62065278	-1
ENSG00000096063	1347.6792710846	0.833798478038422	0.153426083770919	1.14424836840875e-08	2.68536457603546e-07	SRPK1	SRSF protein kinase 1 [Source:HGNC Symbol;Acc:HGNC:11305]	6	35832966	35921342	-1
ENSG00000251136	151.964834401956	1.60561639622458	0.30047623973973	1.14761817923204e-08	2.68965298269746e-07	AF117829.1	novel transcript	8	89585872	89757812	-1
ENSG00000249852	55.8174011409128	2.64294491049943	0.522187249639022	1.15706032641056e-08	2.70814240424441e-07	AC145676.1	TEC	7	227554	229557	-1
ENSG00000008083	720.703224941085	0.995932358758453	0.185953997121637	1.20498064099174e-08	2.81652110415187e-07	JARID2	jumonji and AT-rich interaction domain containing 2 [Source:HGNC Symbol;Acc:HGNC:6196]	6	15246069	15522042	1
ENSG00000137393	1626.91733119251	1.20040758099556	0.225039627286502	1.21068793453231e-08	2.82607302736812e-07	RNF144B	ring finger protein 144B [Source:HGNC Symbol;Acc:HGNC:21578]	6	18387350	18468874	1
ENSG00000143416	484.740776217279	-0.98258787266604	0.182728008554222	1.2205235691161e-08	2.8452231918018e-07	SELENBP1	selenium binding protein 1 [Source:HGNC Symbol;Acc:HGNC:10719]	1	151364304	151372707	-1
ENSG00000231574	44.9682854227271	3.00691463814419	0.58167766389313	1.28951931901753e-08	3.00204918100249e-07	LINC02015	long intergenic non-protein coding RNA 2015 [Source:HGNC Symbol;Acc:HGNC:52850]	3	177816865	177899224	1
ENSG00000070669	1226.70021900487	-0.93788007251997	0.173655853727987	1.29722448080963e-08	3.01596043625033e-07	ASNS	asparagine synthetase (glutamine-hydrolyzing) [Source:HGNC Symbol;Acc:HGNC:753]	7	97851677	97872542	-1
ENSG00000261644	47.3634391873485	2.41763930454609	0.463960493466964	1.31228340193234e-08	3.04690887876089e-07	AC007728.2	novel transcript, antisense to CYLD and NOD2	16	50727417	50742815	-1
ENSG00000115129	133.121416356548	-1.65040259677124	0.316866277523209	1.33981662962152e-08	3.10602817375845e-07	TP53I3	tumor protein p53 inducible protein 3 [Source:HGNC Symbol;Acc:HGNC:19373]	2	24077433	24085861	-1
ENSG00000080298	292.944141720309	1.16650000608411	0.217899661705337	1.34130826107708e-08	3.10602817375845e-07	RFX3	regulatory factor X3 [Source:HGNC Symbol;Acc:HGNC:9984]	9	3218297	3526004	-1
ENSG00000005243	394.248159746687	-1.07252823182874	0.201132213785499	1.38684666150591e-08	3.20722085367089e-07	COPZ2	coatomer protein complex subunit zeta 2 [Source:HGNC Symbol;Acc:HGNC:19356]	17	48026167	48038030	-1
ENSG00000236136	17.5796320401458	8.64398749817696	2.90307716612754	1.40066639762855e-08	3.23489006297337e-07	ADORA2BP1	adenosine A2b receptor pseudogene 1 [Source:HGNC Symbol;Acc:HGNC:265]	1	209744373	209745214	1
ENSG00000151136	579.896659570255	-1.08393419229303	0.204185730252904	1.48060795025254e-08	3.41499481859174e-07	BTBD11	BTB domain containing 11 [Source:HGNC Symbol;Acc:HGNC:23844]	12	107318421	107659642	1
ENSG00000171206	1794.28987197437	0.682905163597684	0.125851061894989	1.54167874407032e-08	3.55115617706132e-07	TRIM8	tripartite motif containing 8 [Source:HGNC Symbol;Acc:HGNC:15579]	10	102642310	102660680	1
ENSG00000135540	153.146368647452	-1.61038564404989	0.309414998259501	1.55947860795183e-08	3.58741800618153e-07	NHSL1	NHS like 1 [Source:HGNC Symbol;Acc:HGNC:21021]	6	138422043	138692571	-1
ENSG00000144063	190.188934851274	-1.39665068797649	0.269215395594202	1.56400589524613e-08	3.59309233141065e-07	MALL	mal, T cell differentiation protein like [Source:HGNC Symbol;Acc:HGNC:6818]	2	110083870	110116022	-1
ENSG00000165997	1895.57614029833	0.743170207531888	0.137147114600109	1.58450987755936e-08	3.63540772828982e-07	ARL5B	ADP ribosylation factor like GTPase 5B [Source:HGNC Symbol;Acc:HGNC:23052]	10	18659431	18681639	1
ENSG00000101849	931.96472748426	0.758152001847418	0.139813842419339	1.59292298925027e-08	3.649907774449e-07	TBL1X	transducin beta like 1 X-linked [Source:HGNC Symbol;Acc:HGNC:11585]	X	9463295	9741037	1
ENSG00000146409	253.395817352618	1.21390927434229	0.229964998675302	1.60737532829579e-08	3.67818944875246e-07	SLC18B1	solute carrier family 18 member B1 [Source:HGNC Symbol;Acc:HGNC:21573]	6	132769370	132813339	-1
ENSG00000106105	3834.18264441395	-0.753214345361342	0.139391489263596	1.63644784403116e-08	3.73980878851526e-07	GARS1	glycyl-tRNA synthetase 1 [Source:HGNC Symbol;Acc:HGNC:4162]	7	30594838	30634033	1
ENSG00000178764	898.386576761483	0.83197001676172	0.154833271986824	1.64612239485071e-08	3.75699426688637e-07	ZHX2	zinc fingers and homeoboxes 2 [Source:HGNC Symbol;Acc:HGNC:18513]	8	122781655	122974510	1
ENSG00000105372	2199.5587773076	-0.624372645236623	0.114090066872992	1.71512888357544e-08	3.90937285528169e-07	RPS19	ribosomal protein S19 [Source:HGNC Symbol;Acc:HGNC:10402]	19	41860255	41872925	1
ENSG00000169359	1533.78162662753	0.699355639615013	0.128425793068982	1.72568374025857e-08	3.92829600246588e-07	SLC33A1	solute carrier family 33 member 1 [Source:HGNC Symbol;Acc:HGNC:95]	3	155821024	155854456	-1
ENSG00000137801	37185.5577651869	-1.27858958675534	0.249211036965934	1.72898993007674e-08	3.9306906663296e-07	THBS1	thrombospondin 1 [Source:HGNC Symbol;Acc:HGNC:11785]	15	39581079	39599466	1
ENSG00000205978	394.371897746714	-1.12342057292195	0.211954445899342	1.76707410672105e-08	4.01204052068945e-07	NYNRIN	NYN domain and retroviral integrase containing [Source:HGNC Symbol;Acc:HGNC:20165]	14	24399003	24419283	1
ENSG00000070193	462.170665851926	1.62683329332458	0.31215542847086	1.78090412761461e-08	4.03818274034017e-07	FGF10	fibroblast growth factor 10 [Source:HGNC Symbol;Acc:HGNC:3666]	5	44300247	44389706	-1
ENSG00000137575	3562.51410544667	0.660808716851476	0.121717941039851	1.79327015770523e-08	4.06094178440338e-07	SDCBP	syndecan binding protein [Source:HGNC Symbol;Acc:HGNC:10662]	8	58552924	58582859	1
ENSG00000163281	564.884957695973	0.844941759030643	0.157829435496521	1.81627403884035e-08	4.10770044296488e-07	GNPDA2	glucosamine-6-phosphate deaminase 2 [Source:HGNC Symbol;Acc:HGNC:21526]	4	44682200	44726588	-1
ENSG00000240849	1096.98037972779	0.722321449245229	0.134064878508494	1.83603238061516e-08	4.14700733429878e-07	TMEM189	transmembrane protein 189 [Source:HGNC Symbol;Acc:HGNC:16735]	20	50118254	50153734	-1
ENSG00000066629	2011.0882384553	0.711175830384208	0.132058974443922	1.95653983251361e-08	4.41347801546439e-07	EML1	EMAP like 1 [Source:HGNC Symbol;Acc:HGNC:3330]	14	99737693	99942060	1
ENSG00000075218	168.027208429893	-2.04981339534004	0.413475995918821	1.99560229829375e-08	4.49577742575558e-07	GTSE1	G2 and S-phase expressed 1 [Source:HGNC Symbol;Acc:HGNC:13698]	22	46296870	46330810	1
ENSG00000089685	174.685850311476	-2.307914011663	0.460949693103509	2.03201009625487e-08	4.57189161914788e-07	BIRC5	baculoviral IAP repeat containing 5 [Source:HGNC Symbol;Acc:HGNC:593]	17	78214186	78225636	1
ENSG00000164402	1172.58545152073	-0.704487082254395	0.130900856423607	2.05053694956791e-08	4.60763051412574e-07	SEPTIN8	septin 8 [Source:HGNC Symbol;Acc:HGNC:16511]	5	132750819	132807241	-1
ENSG00000188483	467.556011123567	-1.047464105011	0.200041535648531	2.12517880896213e-08	4.76920757939159e-07	IER5L	immediate early response 5 like [Source:HGNC Symbol;Acc:HGNC:23679]	9	129175552	129178261	-1
ENSG00000205220	246.337997793516	1.73582932331769	0.339126445647827	2.13459391754537e-08	4.78417919540342e-07	PSMB10	proteasome 20S subunit beta 10 [Source:HGNC Symbol;Acc:HGNC:9538]	16	67934506	67936864	-1
ENSG00000127947	3617.57644233839	0.842015240288275	0.158619995343105	2.24788346797605e-08	5.03162311053894e-07	PTPN12	protein tyrosine phosphatase non-receptor type 12 [Source:HGNC Symbol;Acc:HGNC:9645]	7	77537295	77640069	1
ENSG00000149177	393.067205291343	1.04169569969271	0.199929488634328	2.27025045048105e-08	5.07310432901721e-07	PTPRJ	protein tyrosine phosphatase receptor type J [Source:HGNC Symbol;Acc:HGNC:9673]	11	47980558	48170841	1
ENSG00000116251	1182.19637037291	-0.706156246256952	0.130951594582409	2.27223403163528e-08	5.07310432901721e-07	RPL22	ribosomal protein L22 [Source:HGNC Symbol;Acc:HGNC:10315]	1	6185020	6209389	-1
ENSG00000162636	392.328811017336	-1.16982757547187	0.224952516048122	2.2965890079579e-08	5.12092359741202e-07	FAM102B	family with sequence similarity 102 member B [Source:HGNC Symbol;Acc:HGNC:27637]	1	108560089	108644900	1
ENSG00000109846	2281.91485839075	-1.09915760373091	0.212403291360198	2.3414546491371e-08	5.21429689872332e-07	CRYAB	crystallin alpha B [Source:HGNC Symbol;Acc:HGNC:2389]	11	111908564	111923722	-1
ENSG00000183570	189.595630467291	1.81777109948154	0.366026942945852	2.41560379783086e-08	5.37256166106845e-07	PCBP3	poly(rC) binding protein 3 [Source:HGNC Symbol;Acc:HGNC:8651]	21	45643694	45942454	1
ENSG00000165480	154.4288987033	-2.17941998152535	0.440762785696825	2.41908626894829e-08	5.37345315562438e-07	SKA3	spindle and kinetochore associated complex subunit 3 [Source:HGNC Symbol;Acc:HGNC:20262]	13	21153595	21176552	-1
ENSG00000189159	272.040125837051	-1.09425389914767	0.210118395112651	2.43863806755255e-08	5.40999134655391e-07	JPT1	Jupiter microtubule associated homolog 1 [Source:HGNC Symbol;Acc:HGNC:14569]	17	75135248	75168281	-1
ENSG00000173918	4489.92537431183	3.40681833398271	0.679158548283179	2.45231929131068e-08	5.4334296674186e-07	C1QTNF1	C1q and TNF related 1 [Source:HGNC Symbol;Acc:HGNC:14324]	17	79022814	79049788	1
ENSG00000097007	3949.67385889655	0.72714295303026	0.135907562127862	2.4781015872023e-08	5.48358596142722e-07	ABL1	ABL proto-oncogene 1, non-receptor tyrosine kinase [Source:HGNC Symbol;Acc:HGNC:76]	9	130713016	130887675	1
ENSG00000160957	167.753179070304	-1.5209182382482	0.297072619762062	2.50991521246787e-08	5.54694443090015e-07	RECQL4	RecQ like helicase 4 [Source:HGNC Symbol;Acc:HGNC:9949]	8	144511288	144517845	-1
ENSG00000164164	2202.31021726402	0.725322283483257	0.135640646645544	2.52933823897007e-08	5.58279378138243e-07	OTUD4	OTU deubiquitinase 4 [Source:HGNC Symbol;Acc:HGNC:24949]	4	145110838	145180589	-1
ENSG00000105880	135.485716935195	-1.72200927890355	0.336967244544369	2.58462060954107e-08	5.69760171536886e-07	DLX5	distal-less homeobox 5 [Source:HGNC Symbol;Acc:HGNC:2918]	7	97020396	97024950	-1
ENSG00000162734	3984.81511453038	-0.632267973523316	0.118069100832107	2.59776574056503e-08	5.71934863866571e-07	PEA15	proliferation and apoptosis adaptor protein 15 [Source:HGNC Symbol;Acc:HGNC:8822]	1	160205337	160215376	1
ENSG00000139641	2665.32444766532	-0.805791930839853	0.151963475630513	2.62063427167676e-08	5.76242115954952e-07	ESYT1	extended synaptotagmin 1 [Source:HGNC Symbol;Acc:HGNC:29534]	12	56118250	56144671	1
ENSG00000137154	5700.56924797569	-0.676533715567784	0.126634087017261	2.69396501707102e-08	5.91620503811931e-07	RPS6	ribosomal protein S6 [Source:HGNC Symbol;Acc:HGNC:10429]	9	19375715	19380236	-1
ENSG00000106348	658.497850947806	-0.809146372675792	0.153071666833393	2.71161855772141e-08	5.94748336993563e-07	IMPDH1	inosine monophosphate dehydrogenase 1 [Source:HGNC Symbol;Acc:HGNC:6052]	7	128392277	128410252	-1
ENSG00000117594	3771.33215242318	4.5444474978167	0.935127475312259	2.89321451918852e-08	6.33781175516209e-07	HSD11B1	hydroxysteroid 11-beta dehydrogenase 1 [Source:HGNC Symbol;Acc:HGNC:5208]	1	209686178	209734949	1
ENSG00000153885	716.098750586777	-0.918397890923211	0.175062310213122	2.93429738848186e-08	6.41974197778647e-07	KCTD15	potassium channel tetramerization domain containing 15 [Source:HGNC Symbol;Acc:HGNC:23297]	19	33795933	33815763	1
ENSG00000094804	525.353271373273	-1.35054808233899	0.265423782565304	3.01993312955775e-08	6.59881879449855e-07	CDC6	cell division cycle 6 [Source:HGNC Symbol;Acc:HGNC:1744]	17	40287879	40304657	1
ENSG00000157514	654.911116791239	-0.84799389736616	0.161244808042809	3.07053412639109e-08	6.70098918171232e-07	TSC22D3	TSC22 domain family member 3 [Source:HGNC Symbol;Acc:HGNC:3051]	X	107713221	107777342	-1
ENSG00000138413	1410.70979934171	-0.655178047630451	0.123153101809045	3.09241648680945e-08	6.74030828506205e-07	IDH1	isocitrate dehydrogenase (NADP(+)) 1 [Source:HGNC Symbol;Acc:HGNC:5382]	2	208236227	208266074	-1
ENSG00000132199	1711.44376715594	0.808864808615907	0.153367126940679	3.19448483651079e-08	6.95408640377511e-07	ENOSF1	enolase superfamily member 1 [Source:HGNC Symbol;Acc:HGNC:30365]	18	670318	712662	-1
ENSG00000131470	141.307823005807	-1.80695725355894	0.366319707247425	3.27537487413411e-08	7.12128574567037e-07	PSMC3IP	PSMC3 interacting protein [Source:HGNC Symbol;Acc:HGNC:17928]	17	42572315	42577831	-1
ENSG00000084112	3548.77023698231	0.800557025123262	0.152741568059322	3.301235513836e-08	7.16857330694375e-07	SSH1	slingshot protein phosphatase 1 [Source:HGNC Symbol;Acc:HGNC:30579]	12	108778191	108857590	-1
ENSG00000151917	382.231322922854	-1.02027590046029	0.195816529978918	3.31028355429057e-08	7.17353186485222e-07	BEND6	BEN domain containing 6 [Source:HGNC Symbol;Acc:HGNC:20871]	6	56955107	57027346	1
ENSG00000162434	5258.71706422144	0.616567223045849	0.11552927471085	3.31410829670572e-08	7.17353186485222e-07	JAK1	Janus kinase 1 [Source:HGNC Symbol;Acc:HGNC:6190]	1	64833229	65067754	-1
ENSG00000119403	662.124459390438	-0.872470847272504	0.166637222054217	3.31586091820318e-08	7.17353186485222e-07	PHF19	PHD finger protein 19 [Source:HGNC Symbol;Acc:HGNC:24566]	9	120855651	120894896	-1
ENSG00000242193	202.519165634792	-1.10143159186739	0.213618485456788	3.38492118636875e-08	7.31386254358263e-07	CRYZL2P	crystallin zeta like 2, pseudogene [Source:HGNC Symbol;Acc:HGNC:52164]	1	178006136	178037950	-1
ENSG00000205502	57.9748313011132	3.44530701927018	0.68131088815014	3.452692981259e-08	7.45106528641253e-07	C2CD4B	C2 calcium dependent domain containing 4B [Source:HGNC Symbol;Acc:HGNC:33628]	15	62163535	62165285	-1
ENSG00000143228	94.4656812544258	-2.04532963820051	0.414734963428595	3.52617951284269e-08	7.59716116536249e-07	NUF2	NUF2 component of NDC80 kinetochore complex [Source:HGNC Symbol;Acc:HGNC:14621]	1	163266576	163355764	1
ENSG00000134830	349.040447952851	-0.991765535332045	0.191748676995097	3.52910508914585e-08	7.59716116536249e-07	C5AR2	complement component 5a receptor 2 [Source:HGNC Symbol;Acc:HGNC:4527]	19	47332175	47347329	1
ENSG00000118971	1755.2782238877	-0.704049830391165	0.133480381348615	3.53370510588781e-08	7.59768383863944e-07	CCND2	cyclin D2 [Source:HGNC Symbol;Acc:HGNC:1583]	12	4273762	4305353	1
ENSG00000162745	403.626136227471	-3.24986027891084	0.672970139810494	3.61851117135736e-08	7.7704407998717e-07	OLFML2B	olfactomedin like 2B [Source:HGNC Symbol;Acc:HGNC:24558]	1	161983192	162023854	-1
ENSG00000140044	583.141102396558	-1.07409270891617	0.208995063860168	3.62478757972836e-08	7.77434452985528e-07	JDP2	Jun dimerization protein 2 [Source:HGNC Symbol;Acc:HGNC:17546]	14	75427716	75474111	1
ENSG00000083845	1563.41514896376	-0.650736391905364	0.122931644471177	3.75238232272892e-08	8.0381192335902e-07	RPS5	ribosomal protein S5 [Source:HGNC Symbol;Acc:HGNC:10426]	19	58386400	58394806	1
ENSG00000141510	622.979283124993	-0.83357998547402	0.160224283352585	3.75829953238335e-08	8.04091643511269e-07	TP53	tumor protein p53 [Source:HGNC Symbol;Acc:HGNC:11998]	17	7661779	7687550	-1
ENSG00000156508	26706.7849088471	-0.607865381321841	0.114396681202977	3.76664716610636e-08	8.04890032296528e-07	EEF1A1	eukaryotic translation elongation factor 1 alpha 1 [Source:HGNC Symbol;Acc:HGNC:3189]	6	73515750	73523797	-1
ENSG00000129680	1413.82328746445	-0.86312102579897	0.165783160441066	3.81257049745776e-08	8.1370614154432e-07	MAP7D3	MAP7 domain containing 3 [Source:HGNC Symbol;Acc:HGNC:25742]	X	136213220	136256482	-1
ENSG00000148180	1644.77209901591	-1.06168560459356	0.207452711981314	3.88033504893683e-08	8.27156506703075e-07	GSN	gelsolin [Source:HGNC Symbol;Acc:HGNC:4620]	9	121207794	121332843	1
ENSG00000141522	3030.50044122522	-0.6452821196892	0.121604334686685	3.94995290445854e-08	8.40636833992314e-07	ARHGDIA	Rho GDP dissociation inhibitor alpha [Source:HGNC Symbol;Acc:HGNC:678]	17	81867721	81871378	-1
ENSG00000085999	66.5154391893555	-2.44612383903303	0.500797326398795	3.95321559828926e-08	8.40636833992314e-07	RAD54L	RAD54 like [Source:HGNC Symbol;Acc:HGNC:9826]	1	46246461	46278480	1
ENSG00000162366	62.1803080556027	3.50007735582293	0.722562957973313	3.96972624213932e-08	8.43119567407837e-07	PDZK1IP1	PDZK1 interacting protein 1 [Source:HGNC Symbol;Acc:HGNC:16887]	1	47183582	47191044	-1
ENSG00000092421	59.9086522385108	2.89733421477612	0.595988146855157	3.98949097286119e-08	8.46286546153049e-07	SEMA6A	semaphorin 6A [Source:HGNC Symbol;Acc:HGNC:10738]	5	116443616	116574934	-1
ENSG00000179583	167.095594023453	2.02694296709391	0.400962968831494	3.99739567462448e-08	8.46933030114546e-07	CIITA	class II major histocompatibility complex transactivator [Source:HGNC Symbol;Acc:HGNC:7067]	16	10866222	10943021	1
ENSG00000134363	1316.51007124474	-0.907327451848819	0.17763971937345	4.06794617933273e-08	8.60834678750302e-07	FST	follistatin [Source:HGNC Symbol;Acc:HGNC:3971]	5	53480626	53487134	1
ENSG00000110944	226.782630848496	6.29488711804083	1.46720482307411	4.14427063364215e-08	8.75922994409918e-07	IL23A	interleukin 23 subunit alpha [Source:HGNC Symbol;Acc:HGNC:15488]	12	56334174	56340410	1
ENSG00000254087	489.417185689566	1.10937522460822	0.216623870378817	4.18355650033524e-08	8.83155867994498e-07	LYN	LYN proto-oncogene, Src family tyrosine kinase [Source:HGNC Symbol;Acc:HGNC:6735]	8	55879835	56014169	1
ENSG00000142937	3692.99698388846	-0.660091087373555	0.125330037790899	4.35772393101008e-08	9.18810546372705e-07	RPS8	ribosomal protein S8 [Source:HGNC Symbol;Acc:HGNC:10441]	1	44775251	44778779	1
ENSG00000075624	27915.0075552436	-0.725799771791023	0.139124745132596	4.40884808573873e-08	9.28467198925438e-07	ACTB	actin beta [Source:HGNC Symbol;Acc:HGNC:132]	7	5527148	5563784	-1
ENSG00000109756	2131.30249538334	0.615998857144128	0.116435865063665	4.42368770692534e-08	9.29460784094386e-07	RAPGEF2	Rap guanine nucleotide exchange factor 2 [Source:HGNC Symbol;Acc:HGNC:16854]	4	159103013	159360174	1
ENSG00000144713	2029.40130942869	-0.613931396740959	0.116299183301269	4.4242269358166e-08	9.29460784094386e-07	RPL32	ribosomal protein L32 [Source:HGNC Symbol;Acc:HGNC:10336]	3	12834485	12841582	-1
ENSG00000125618	190.450277563841	1.77438136896233	0.359888196209485	4.51429827801617e-08	9.4724210678421e-07	PAX8	paired box 8 [Source:HGNC Symbol;Acc:HGNC:8622]	2	113215997	113278921	-1
ENSG00000109705	76.2024777439325	-1.91157309087986	0.383587005812457	4.58515643565563e-08	9.60953999621722e-07	NKX3-2	NK3 homeobox 2 [Source:HGNC Symbol;Acc:HGNC:951]	4	13540830	13544508	-1
ENSG00000250208	138.531491809483	1.41491992611369	0.282018636460894	4.68848905913156e-08	9.81430776999723e-07	FZD10-AS1	FZD10 antisense divergent transcript [Source:HGNC Symbol;Acc:HGNC:48632]	12	130144315	130162256	-1
ENSG00000184497	412.297206591462	-1.06411543714494	0.210453240092893	4.81558415010794e-08	1.00583093040768e-06	TMEM255B	transmembrane protein 255B [Source:HGNC Symbol;Acc:HGNC:28297]	13	113759226	113816995	1
ENSG00000180773	543.393883704142	0.925411428555477	0.180078415545681	4.81659016396405e-08	1.00583093040768e-06	SLC36A4	solute carrier family 36 member 4 [Source:HGNC Symbol;Acc:HGNC:19660]	11	93144174	93197991	-1
ENSG00000145365	356.401029094361	1.16494346443185	0.228833126996874	4.88287326232313e-08	1.01845288367379e-06	TIFA	TRAF interacting protein with forkhead associated domain [Source:HGNC Symbol;Acc:HGNC:19075]	4	112274537	112285904	-1
ENSG00000184014	4746.3482262035	0.954736164473666	0.186122601674467	5.07246793057978e-08	1.05673385072305e-06	DENND5A	DENN domain containing 5A [Source:HGNC Symbol;Acc:HGNC:19344]	11	9138825	9265350	-1
ENSG00000164211	780.564456725589	1.35037168610033	0.269970290191064	5.1160806727249e-08	1.06454771706807e-06	STARD4	StAR related lipid transfer domain containing 4 [Source:HGNC Symbol;Acc:HGNC:18058]	5	111496033	111512590	-1
ENSG00000083223	1371.80012852176	0.814026045902743	0.156228024887455	5.13199623548583e-08	1.0665866312058e-06	TUT7	terminal uridylyl transferase 7 [Source:HGNC Symbol;Acc:HGNC:25817]	9	86287733	86354454	-1
ENSG00000089006	1280.5688374973	-0.703059816179027	0.134904541126628	5.17727580008538e-08	1.07471616816772e-06	SNX5	sorting nexin 5 [Source:HGNC Symbol;Acc:HGNC:14969]	20	17941597	17968980	-1
ENSG00000157456	122.373643520833	-2.06318948495327	0.421047044850604	5.18773936890686e-08	1.07560774525124e-06	CCNB2	cyclin B2 [Source:HGNC Symbol;Acc:HGNC:1580]	15	59105126	59125045	1
ENSG00000153933	329.695440799281	1.08611994928723	0.214704952149441	5.21552890971191e-08	1.08008524463951e-06	DGKE	diacylglycerol kinase epsilon [Source:HGNC Symbol;Acc:HGNC:2852]	17	56834107	56869567	1
ENSG00000182195	279.585843100251	-1.04328775724066	0.206149329330141	5.23887285299434e-08	1.0836325734005e-06	LDOC1	LDOC1 regulator of NFKB signaling [Source:HGNC Symbol;Acc:HGNC:6548]	X	141111605	141177129	-1
ENSG00000182575	74.3615467110111	-2.18374816947218	0.440296958818681	5.24584910567262e-08	1.08378993904755e-06	NXPH3	neurexophilin 3 [Source:HGNC Symbol;Acc:HGNC:8077]	17	49575858	49583827	1
ENSG00000116017	193.616209327125	1.1896968813102	0.237276183936579	5.26482737418382e-08	1.08642360856383e-06	ARID3A	AT-rich interaction domain 3A [Source:HGNC Symbol;Acc:HGNC:3031]	19	925781	975939	1
ENSG00000176046	1490.89774001144	-0.933122240593296	0.182666045085638	5.35593899715412e-08	1.10391853774677e-06	NUPR1	nuclear protein 1, transcriptional regulator [Source:HGNC Symbol;Acc:HGNC:29990]	16	28532708	28539174	-1
ENSG00000101335	1096.57744480398	-1.28230291107118	0.257927377940297	5.41152588999133e-08	1.11405875966681e-06	MYL9	myosin light chain 9 [Source:HGNC Symbol;Acc:HGNC:15754]	20	36541497	36551447	1
ENSG00000077238	751.250034770503	0.784634119972597	0.151636569871742	5.4785160817239e-08	1.12619861560579e-06	IL4R	interleukin 4 receptor [Source:HGNC Symbol;Acc:HGNC:6015]	16	27313668	27364778	1
ENSG00000168246	1515.31881356135	0.863134711298433	0.167265297497105	5.48341242558533e-08	1.12619861560579e-06	UBTD2	ubiquitin domain containing 2 [Source:HGNC Symbol;Acc:HGNC:24463]	5	172209646	172283764	-1
ENSG00000128283	672.739316054849	-0.830606904976683	0.161208746883665	5.55814659531071e-08	1.14020473155803e-06	CDC42EP1	CDC42 effector protein 1 [Source:HGNC Symbol;Acc:HGNC:17014]	22	37560480	37569405	1
ENSG00000111665	128.134115271325	-1.97611728660953	0.409128327773952	6.04213081790552e-08	1.23803331459246e-06	CDCA3	cell division cycle associated 3 [Source:HGNC Symbol;Acc:HGNC:14624]	12	6844793	6852066	-1
ENSG00000048342	423.347545520725	-1.10189591602396	0.218295166249326	6.163132441982e-08	1.26134437078451e-06	CC2D2A	coiled-coil and C2 domain containing 2A [Source:HGNC Symbol;Acc:HGNC:29253]	4	15469865	15601557	1
ENSG00000235750	669.538484516753	0.960171462337343	0.189362133902774	6.2263234378675e-08	1.27278313934461e-06	KIAA0040	KIAA0040 [Source:HGNC Symbol;Acc:HGNC:28950]	1	175156986	175192999	-1
ENSG00000133121	1130.81215022612	0.94465590461105	0.185545264769004	6.30684727386785e-08	1.28773414419711e-06	STARD13	StAR related lipid transfer domain containing 13 [Source:HGNC Symbol;Acc:HGNC:19164]	13	33103137	33350630	-1
ENSG00000124126	1652.5144493016	1.08137567832316	0.211638745213077	6.38333937091231e-08	1.30182793696606e-06	PREX1	phosphatidylinositol-3,4,5-trisphosphate dependent Rac exchange factor 1 [Source:HGNC Symbol;Acc:HGNC:32594]	20	48624252	48827999	-1
ENSG00000138028	200.065085482151	-1.23996096678095	0.248369167022683	6.51712759861691e-08	1.32756020954536e-06	CGREF1	cell growth regulator with EF-hand domain 1 [Source:HGNC Symbol;Acc:HGNC:16962]	2	27098889	27119128	-1
ENSG00000112742	125.379424473039	-2.10060524082171	0.433305040182793	6.53833237686105e-08	1.3303255735744e-06	TTK	TTK protein kinase [Source:HGNC Symbol;Acc:HGNC:12401]	6	80003887	80042527	1
ENSG00000120889	3110.57876525412	0.596856582376245	0.11253483449338	6.55904122528522e-08	1.33298370449066e-06	TNFRSF10B	TNF receptor superfamily member 10b [Source:HGNC Symbol;Acc:HGNC:11905]	8	23020133	23069031	-1
ENSG00000156970	175.747394520144	-2.22147751356694	0.480081652067227	6.75932249165503e-08	1.37208738401617e-06	BUB1B	BUB1 mitotic checkpoint serine/threonine kinase B [Source:HGNC Symbol;Acc:HGNC:1149]	15	40161023	40221136	1
ENSG00000135451	104.649398725927	-2.22003670122183	0.468508331160395	6.77732209500793e-08	1.37414145779829e-06	TROAP	trophinin associated protein [Source:HGNC Symbol;Acc:HGNC:12327]	12	49323236	49331731	1
ENSG00000166801	2235.63648753209	0.785630648214087	0.153190610050148	6.98585908280618e-08	1.41313717896626e-06	FAM111A	family with sequence similarity 111 member A [Source:HGNC Symbol;Acc:HGNC:24725]	11	59142748	59155039	1
ENSG00000128591	355.524636074575	-1.02565388842042	0.205055002392764	7.27810762937972e-08	1.47054881498835e-06	FLNC	filamin C [Source:HGNC Symbol;Acc:HGNC:3756]	7	128830377	128859274	1
ENSG00000163694	177.640529162303	3.34557604690766	0.707514579686372	7.35710437476548e-08	1.48478968730076e-06	RBM47	RNA binding motif protein 47 [Source:HGNC Symbol;Acc:HGNC:30358]	4	40423267	40630875	-1
ENSG00000158445	44.6775526299344	-3.3252282116783	0.68061731144951	7.43544235646273e-08	1.49886483664324e-06	KCNB1	potassium voltage-gated channel subfamily B member 1 [Source:HGNC Symbol;Acc:HGNC:6231]	20	49293394	49484297	-1
ENSG00000123243	596.524048207526	-1.06120433668247	0.212288666821638	7.61827824542415e-08	1.53394824209539e-06	ITIH5	inter-alpha-trypsin inhibitor heavy chain 5 [Source:HGNC Symbol;Acc:HGNC:21449]	10	7559270	7666998	-1
ENSG00000146950	41.3270366325769	-3.66890823393713	0.762228547538763	7.64206020916305e-08	1.53696198232037e-06	SHROOM2	shroom family member 2 [Source:HGNC Symbol;Acc:HGNC:630]	X	9786429	9949443	1
ENSG00000276023	391.236824639047	-1.12109956279683	0.225669810523325	7.65631072364878e-08	1.53805403327493e-06	DUSP14	dual specificity phosphatase 14 [Source:HGNC Symbol;Acc:HGNC:17007]	17	37489891	37513501	1
ENSG00000186951	1425.51399233659	0.698050892026074	0.135624334292313	7.79358557153481e-08	1.5638291324609e-06	PPARA	peroxisome proliferator activated receptor alpha [Source:HGNC Symbol;Acc:HGNC:9232]	22	46150521	46243756	1
ENSG00000068489	188.514143800674	-2.11138062337262	0.446293374853273	7.93189269206338e-08	1.58975187208631e-06	PRR11	proline rich 11 [Source:HGNC Symbol;Acc:HGNC:25619]	17	59155499	59204705	1
ENSG00000009694	122.168070466639	1.82213386108925	0.365983661253409	8.0073968661948e-08	1.60304224059516e-06	TENM1	teneurin transmembrane protein 1 [Source:HGNC Symbol;Acc:HGNC:8117]	X	124375903	124963817	-1
ENSG00000185022	1033.62686331859	1.19928492798905	0.245076003069934	8.03100871045679e-08	1.60592544592013e-06	MAFF	MAF bZIP transcription factor F [Source:HGNC Symbol;Acc:HGNC:6780]	22	38200767	38216507	1
ENSG00000149273	2417.79512505592	-0.659078775687051	0.127580484717899	8.09280109123781e-08	1.61642809424873e-06	RPS3	ribosomal protein S3 [Source:HGNC Symbol;Acc:HGNC:10420]	11	75399515	75422280	1
ENSG00000250722	993.721904645074	-1.17541674817579	0.238220525835466	8.28111865678433e-08	1.65214949677744e-06	SELENOP	selenoprotein P [Source:HGNC Symbol;Acc:HGNC:10751]	5	42799880	42887392	-1
ENSG00000123080	430.714468358032	-1.06576377915685	0.215744394901345	8.36845303060768e-08	1.6676653199395e-06	CDKN2C	cyclin dependent kinase inhibitor 2C [Source:HGNC Symbol;Acc:HGNC:1789]	1	50960745	50974634	1
ENSG00000122863	4252.85182986585	-0.679148310330578	0.132330306652944	8.64836631933856e-08	1.72147903550578e-06	CHST3	carbohydrate sulfotransferase 3 [Source:HGNC Symbol;Acc:HGNC:1971]	10	71964395	72013558	1
ENSG00000176018	958.301167626866	0.672757387432513	0.131549705067033	8.66351300783633e-08	1.72252766610766e-06	LYSMD3	LysM domain containing 3 [Source:HGNC Symbol;Acc:HGNC:26969]	5	90515611	90529584	-1
ENSG00000113070	238.179667006319	1.220722252457	0.250556875551375	8.74674584250048e-08	1.73709575462051e-06	HBEGF	heparin binding EGF like growth factor [Source:HGNC Symbol;Acc:HGNC:3059]	5	140332843	140346603	-1
ENSG00000164649	234.436215087884	-1.2465304402732	0.254302138043025	8.88240640498659e-08	1.76002864186081e-06	CDCA7L	cell division cycle associated 7 like [Source:HGNC Symbol;Acc:HGNC:30777]	7	21900899	21945903	-1
ENSG00000090889	230.242111577072	-1.21138983072405	0.245949401685055	8.96128732041067e-08	1.77364321232691e-06	KIF4A	kinesin family member 4A [Source:HGNC Symbol;Acc:HGNC:13339]	X	70290104	70420886	1
ENSG00000166920	2891.95461623383	7.14892717851768	2.03340395443022	9.42786750559715e-08	1.8638744409875e-06	C15orf48	chromosome 15 open reading frame 48 [Source:HGNC Symbol;Acc:HGNC:29898]	15	45430529	45448761	1
ENSG00000111432	162.999079160365	2.12769125494068	0.460797246608492	9.44097761496631e-08	1.86435251044357e-06	FZD10	frizzled class receptor 10 [Source:HGNC Symbol;Acc:HGNC:4039]	12	130162459	130165740	1
ENSG00000151474	379.626281102674	1.58734378526139	0.327202228518184	9.47504087112974e-08	1.86896253020237e-06	FRMD4A	FERM domain containing 4A [Source:HGNC Symbol;Acc:HGNC:25491]	10	13643706	14462142	-1
ENSG00000100526	130.135201993306	-1.56710796742042	0.325635269516282	9.50426361700813e-08	1.87260841457368e-06	CDKN3	cyclin dependent kinase inhibitor 3 [Source:HGNC Symbol;Acc:HGNC:1791]	14	54396849	54420218	1
ENSG00000003249	177.11383895202	-1.28096268004213	0.262489862384715	9.52501657870005e-08	1.87457916572001e-06	DBNDD1	dysbindin domain containing 1 [Source:HGNC Symbol;Acc:HGNC:28455]	16	90004871	90020128	-1
ENSG00000167123	3678.46932515436	-0.905047744418802	0.18069848023985	9.70022511188635e-08	1.90690896590713e-06	CERCAM	cerebral endothelial cell adhesion molecule [Source:HGNC Symbol;Acc:HGNC:23723]	9	128411751	128437351	1
ENSG00000119698	298.933850817996	1.63159097070952	0.33331963687077	9.85691759529667e-08	1.93553009131968e-06	PPP4R4	protein phosphatase 4 regulatory subunit 4 [Source:HGNC Symbol;Acc:HGNC:23788]	14	94146128	94279734	1
ENSG00000178882	56.7749986610379	-2.93830855048034	0.622778913208757	1.0062074018994e-07	1.97359262844993e-06	RFLNA	refilin A [Source:HGNC Symbol;Acc:HGNC:27051]	12	123973241	124316024	1
ENSG00000148541	73.8199705750583	-2.38022175547266	0.499907765053567	1.03162959434722e-07	2.01891416797221e-06	FAM13C	family with sequence similarity 13 member C [Source:HGNC Symbol;Acc:HGNC:19371]	10	59246130	59363181	-1
ENSG00000159256	1247.81504261918	0.790265272982663	0.15647257715812	1.03867128058872e-07	2.03041604480106e-06	MORC3	MORC family CW-type zinc finger 3 [Source:HGNC Symbol;Acc:HGNC:23572]	21	36320189	36386148	1
ENSG00000113594	1401.08421456568	0.894403942088827	0.178173343686456	1.04572143412342e-07	2.04190869505152e-06	LIFR	LIF receptor subunit alpha [Source:HGNC Symbol;Acc:HGNC:6597]	5	38474668	38608354	-1
ENSG00000110080	414.2970150867	0.966337926013196	0.194180322335356	1.05368740419328e-07	2.05516188667989e-06	ST3GAL4	ST3 beta-galactoside alpha-2,3-sialyltransferase 4 [Source:HGNC Symbol;Acc:HGNC:10864]	11	126355640	126440344	1
ENSG00000144354	47.0223064951356	-2.96292105102568	0.6136782812675	1.10270162496138e-07	2.1483584619499e-06	CDCA7	cell division cycle associated 7 [Source:HGNC Symbol;Acc:HGNC:14628]	2	173354820	173368997	1
ENSG00000134352	18344.1563551869	0.773902326407898	0.153311667359511	1.11376421591138e-07	2.16748957955878e-06	IL6ST	interleukin 6 signal transducer [Source:HGNC Symbol;Acc:HGNC:6021]	5	55935095	55995022	-1
ENSG00000174405	765.488513842793	0.843733030907968	0.167754329324477	1.11605591482104e-07	2.16952809216661e-06	LIG4	DNA ligase 4 [Source:HGNC Symbol;Acc:HGNC:6601]	13	108207439	108218368	-1
ENSG00000110881	41.337803236156	-3.86294603958811	0.784339650653791	1.12988243802742e-07	2.19395991891806e-06	ASIC1	acid sensing ion channel subunit 1 [Source:HGNC Symbol;Acc:HGNC:100]	12	50057548	50083611	1
ENSG00000121005	307.796771085181	-1.34854298076225	0.280232942353618	1.15265092842735e-07	2.23269994419136e-06	CRISPLD1	cysteine rich secretory protein LCCL domain containing 1 [Source:HGNC Symbol;Acc:HGNC:18206]	8	74984505	75034558	1
ENSG00000197217	1763.69869151499	0.691717360989376	0.136149607824409	1.15859779511798e-07	2.23974165781289e-06	ENTPD4	ectonucleoside triphosphate diphosphohydrolase 4 [Source:HGNC Symbol;Acc:HGNC:14573]	8	23385783	23457695	-1
ENSG00000139112	1997.83189330127	0.964425660953991	0.194319016864946	1.19015511239498e-07	2.29819874804333e-06	GABARAPL1	GABA type A receptor associated protein like 1 [Source:HGNC Symbol;Acc:HGNC:4068]	12	10212458	10223128	1
ENSG00000168234	402.223801979906	0.965482417906091	0.197011784444908	1.19563983628383e-07	2.30623582138065e-06	TTC39C	tetratricopeptide repeat domain 39C [Source:HGNC Symbol;Acc:HGNC:26595]	18	23992773	24135610	1
ENSG00000133116	67.7853214059564	3.01718865617707	0.673577920093618	1.20150183175841e-07	2.31498203761009e-06	KL	klotho [Source:HGNC Symbol;Acc:HGNC:6344]	13	33016423	33066143	1
ENSG00000105825	20201.871977215	3.27555529337453	0.719977179315142	1.22956205525895e-07	2.36643195999452e-06	TFPI2	tissue factor pathway inhibitor 2 [Source:HGNC Symbol;Acc:HGNC:11761]	7	93885396	93890753	-1
ENSG00000151690	204.890757672867	1.26277645418626	0.260023761602614	1.28386702870878e-07	2.46550543828138e-06	MFSD6	major facilitator superfamily domain containing 6 [Source:HGNC Symbol;Acc:HGNC:24711]	2	190408355	190509205	1
ENSG00000175931	980.354780780918	0.786893037519392	0.153866455249761	1.28587355448269e-07	2.4666421528619e-06	UBE2O	ubiquitin conjugating enzyme E2 O [Source:HGNC Symbol;Acc:HGNC:29554]	17	76389456	76453152	-1
ENSG00000183833	167.991888913749	1.22411057729801	0.251296502410551	1.29563789308779e-07	2.48264153206284e-06	MAATS1	MYCBP associated and testis expressed 1 [Source:HGNC Symbol;Acc:HGNC:24010]	3	119703022	119767102	1
ENSG00000100906	2850.72506864711	2.89797408786283	0.624617882841551	1.29733128520018e-07	2.48315758727064e-06	NFKBIA	NFKB inhibitor alpha [Source:HGNC Symbol;Acc:HGNC:7797]	14	35401511	35404749	-1
ENSG00000072195	609.21582188609	-1.18354421807803	0.241510348489873	1.31581248743436e-07	2.51576999379309e-06	SPEG	striated muscle enriched protein kinase [Source:HGNC Symbol;Acc:HGNC:16901]	2	219434843	219493629	1
ENSG00000186310	311.864063202455	-1.07710085849168	0.220932240458759	1.33277395133226e-07	2.54540847638341e-06	NAP1L3	nucleosome assembly protein 1 like 3 [Source:HGNC Symbol;Acc:HGNC:7639]	X	93670930	93673578	-1
ENSG00000093134	112.977690450093	8.05577706559945	1.71382728082421	1.340174459163e-07	2.55674201798964e-06	VNN3	vanin 3 [Source:HGNC Symbol;Acc:HGNC:16431]	6	132722787	132736935	-1
ENSG00000173546	12131.3304474559	-0.774699535709054	0.154718181210074	1.36650391135795e-07	2.60412335544792e-06	CSPG4	chondroitin sulfate proteoglycan 4 [Source:HGNC Symbol;Acc:HGNC:2466]	15	75674322	75712848	-1
ENSG00000185697	743.528627037564	-1.12424087923572	0.234068051196614	1.37186196195574e-07	2.60974387361049e-06	MYBL1	MYB proto-oncogene like 1 [Source:HGNC Symbol;Acc:HGNC:7547]	8	66562175	66614247	-1
ENSG00000160606	113.659874278957	1.38332477728985	0.289275011354493	1.37244659752298e-07	2.60974387361049e-06	TLCD1	TLC domain containing 1 [Source:HGNC Symbol;Acc:HGNC:25177]	17	28724348	28727935	-1
ENSG00000114544	754.486728265587	-0.802301135381046	0.160517359345283	1.38277711831252e-07	2.62652337821519e-06	SLC41A3	solute carrier family 41 member 3 [Source:HGNC Symbol;Acc:HGNC:31046]	3	126006355	126101561	-1
ENSG00000138758	4946.77015933579	-0.826039600679944	0.167088578164849	1.41743898915164e-07	2.68943238888325e-06	SEPTIN11	septin 11 [Source:HGNC Symbol;Acc:HGNC:25589]	4	76949703	77040384	1
ENSG00000139209	50.2433000531043	-4.0119016848822	0.826325805587406	1.43420705295331e-07	2.71829004155944e-06	SLC38A4	solute carrier family 38 member 4 [Source:HGNC Symbol;Acc:HGNC:14679]	12	46764761	46832408	-1
ENSG00000079308	8711.25199629618	0.775076467754519	0.144034330854284	1.43674556536886e-07	2.72014467137207e-06	TNS1	tensin 1 [Source:HGNC Symbol;Acc:HGNC:11973]	2	217799588	218033982	-1
ENSG00000141447	571.840167567552	-0.917361252195316	0.187199810609193	1.44225815613702e-07	2.72761989897627e-06	OSBPL1A	oxysterol binding protein like 1A [Source:HGNC Symbol;Acc:HGNC:16398]	18	24162045	24397880	-1
ENSG00000080822	1876.86725767738	0.605218763027092	0.11941914629101	1.45462402552858e-07	2.74802590824939e-06	CLDND1	claudin domain containing 1 [Source:HGNC Symbol;Acc:HGNC:1322]	3	98497912	98523066	-1
ENSG00000173926	114.408411282401	1.57581262946546	0.332921533097032	1.49894329924921e-07	2.82868769578014e-06	MARCHF3	membrane associated ring-CH-type finger 3 [Source:HGNC Symbol;Acc:HGNC:28728]	5	126867714	127030558	-1
ENSG00000173193	15162.7386029375	0.990940781458633	0.201632897551429	1.51273652996679e-07	2.85163101330063e-06	PARP14	poly(ADP-ribose) polymerase family member 14 [Source:HGNC Symbol;Acc:HGNC:29232]	3	122680839	122730840	1
ENSG00000021300	63.4073888481342	-2.00118728047883	0.42615586208003	1.55086729601501e-07	2.92035346010948e-06	PLEKHB1	pleckstrin homology domain containing B1 [Source:HGNC Symbol;Acc:HGNC:19079]	11	73646178	73662819	1
ENSG00000107731	1148.59278918139	-0.964387597260781	0.197493422026586	1.5819731803579e-07	2.97571373742187e-06	UNC5B	unc-5 netrin receptor B [Source:HGNC Symbol;Acc:HGNC:12568]	10	71212570	71302864	1
ENSG00000151789	2051.66458343853	-0.741908340253141	0.148648981007331	1.59849893938019e-07	3.00187611444308e-06	ZNF385D	zinc finger protein 385D [Source:HGNC Symbol;Acc:HGNC:26191]	3	21412218	22373321	-1
ENSG00000127666	449.050015985217	1.01890832866075	0.20993844357705	1.59932494713404e-07	3.00187611444308e-06	TICAM1	toll like receptor adaptor molecule 1 [Source:HGNC Symbol;Acc:HGNC:18348]	19	4815932	4831704	-1
ENSG00000177606	2238.73771855946	0.687380192715143	0.137425019887108	1.63200388408657e-07	3.05991954051801e-06	JUN	Jun proto-oncogene, AP-1 transcription factor subunit [Source:HGNC Symbol;Acc:HGNC:6204]	1	58780791	58784047	-1
ENSG00000004777	97.558474424571	-1.51364370903924	0.318307253159332	1.68931309095291e-07	3.16396910493511e-06	ARHGAP33	Rho GTPase activating protein 33 [Source:HGNC Symbol;Acc:HGNC:23085]	19	35774532	35788822	1
ENSG00000233251	43.271917818124	-2.70431964350995	0.570145910994175	1.70249260289417e-07	3.1852321369813e-06	AC007743.1	novel transcript, antisense to CCDC85A	2	56173534	56185870	-1
ENSG00000075702	119.155359508308	-1.75865568175657	0.376875283086962	1.7114086808146e-07	3.19848158278288e-06	WDR62	WD repeat domain 62 [Source:HGNC Symbol;Acc:HGNC:24502]	19	36054881	36105108	1
ENSG00000100065	118.289955734409	-1.62862409633576	0.350180511915958	1.73382627816096e-07	3.2369088664125e-06	CARD10	caspase recruitment domain family member 10 [Source:HGNC Symbol;Acc:HGNC:16422]	22	37490362	37519542	-1
ENSG00000143341	781.119267151696	-1.17241777773958	0.243827041135915	1.75525858652192e-07	3.27341646772008e-06	HMCN1	hemicentin 1 [Source:HGNC Symbol;Acc:HGNC:19194]	1	185734391	186190949	1
ENSG00000140682	720.381703846286	-0.715408898074243	0.143371357896545	1.77252153717842e-07	3.30055439228225e-06	TGFB1I1	transforming growth factor beta 1 induced transcript 1 [Source:HGNC Symbol;Acc:HGNC:11767]	16	31471585	31477960	1
ENSG00000112972	966.597551591766	0.835684744096337	0.168810817741094	1.77359606903049e-07	3.30055439228225e-06	HMGCS1	3-hydroxy-3-methylglutaryl-CoA synthase 1 [Source:HGNC Symbol;Acc:HGNC:5007]	5	43287470	43313512	-1
ENSG00000170113	565.911295719953	0.724129287569568	0.145856278126438	1.82926304017799e-07	3.40051808439058e-06	NIPA1	NIPA magnesium transporter 1 [Source:HGNC Symbol;Acc:HGNC:17043]	15	22773063	22829789	1
ENSG00000117650	85.020814754097	-2.10954053027761	0.462639797125681	1.83625760705342e-07	3.40988539874234e-06	NEK2	NIMA related kinase 2 [Source:HGNC Symbol;Acc:HGNC:7745]	1	211658657	211675630	-1
ENSG00000175220	1711.29012513311	-0.653598614093398	0.131519579857794	1.85887098384261e-07	3.44820567502804e-06	ARHGAP1	Rho GTPase activating protein 1 [Source:HGNC Symbol;Acc:HGNC:673]	11	46677080	46700619	-1
ENSG00000140988	4462.11374061411	-0.733173912962324	0.14856103116147	1.88541905984832e-07	3.49373561600161e-06	RPS2	ribosomal protein S2 [Source:HGNC Symbol;Acc:HGNC:10404]	16	1962058	1964841	-1
ENSG00000100485	1040.79799092806	0.687813589530963	0.138333190939667	1.88867641380723e-07	3.49605632988925e-06	SOS2	SOS Ras/Rho guanine nucleotide exchange factor 2 [Source:HGNC Symbol;Acc:HGNC:11188]	14	50117130	50231578	-1
ENSG00000131153	77.7955632026607	-2.16768470089131	0.462756518960611	1.92619983638981e-07	3.56173346204975e-06	GINS2	GINS complex subunit 2 [Source:HGNC Symbol;Acc:HGNC:24575]	16	85676198	85690073	-1
ENSG00000135472	89.9814962240921	-1.50062040074779	0.318376544866809	1.93197171415737e-07	3.56862190463581e-06	FAIM2	Fas apoptotic inhibitory molecule 2 [Source:HGNC Symbol;Acc:HGNC:17067]	12	49866896	49904217	-1
ENSG00000136141	567.18458518303	0.768606779452919	0.15630544813108	2.02845919860519e-07	3.74288286201891e-06	LRCH1	leucine rich repeats and calponin homology domain containing 1 [Source:HGNC Symbol;Acc:HGNC:20309]	13	46553168	46753040	1
ENSG00000102317	1293.85212197547	-0.686747956274975	0.138906778774258	2.04358382011217e-07	3.76680455299111e-06	RBM3	RNA binding motif protein 3 [Source:HGNC Symbol;Acc:HGNC:9900]	X	48574449	48581162	1
ENSG00000065526	2961.5980149255	0.673599383468312	0.135397111441434	2.05057206272461e-07	3.77569430387846e-06	SPEN	spen family transcriptional repressor [Source:HGNC Symbol;Acc:HGNC:17575]	1	15836095	15940456	1
ENSG00000127920	1690.91871236055	1.15950411924946	0.245334172644269	2.07501014701225e-07	3.81666159635577e-06	GNG11	G protein subunit gamma 11 [Source:HGNC Symbol;Acc:HGNC:4403]	7	93921735	93928610	1
ENSG00000128567	372.290028229455	-1.39960604348607	0.296461344889937	2.11407789150908e-07	3.88322695569963e-06	PODXL	podocalyxin like [Source:HGNC Symbol;Acc:HGNC:9171]	7	131500262	131558217	-1
ENSG00000124508	305.011984234822	1.1821109195193	0.248441196467642	2.13348985670767e-07	3.91184675409165e-06	BTN2A2	butyrophilin subfamily 2 member A2 [Source:HGNC Symbol;Acc:HGNC:1137]	6	26383096	26394874	1
ENSG00000156463	265.066784912476	1.09833602503056	0.2286948134218	2.15331108094825e-07	3.94404257547213e-06	SH3RF2	SH3 domain containing ring finger 2 [Source:HGNC Symbol;Acc:HGNC:26299]	5	145936578	146081791	1
ENSG00000168496	250.737812861285	-1.29343956965661	0.275461092926034	2.16597372587214e-07	3.96307280776836e-06	FEN1	flap structure-specific endonuclease 1 [Source:HGNC Symbol;Acc:HGNC:3650]	11	61792911	61797238	1
ENSG00000082701	2260.11440280947	0.705164844216348	0.14307791064758	2.17188050521429e-07	3.96971492341946e-06	GSK3B	glycogen synthase kinase 3 beta [Source:HGNC Symbol;Acc:HGNC:4617]	3	119821323	120094417	-1
ENSG00000140406	273.482440709116	1.07346485894335	0.22436985947724	2.18130652322217e-07	3.97678876013302e-06	TLNRD1	talin rod domain containing 1 [Source:HGNC Symbol;Acc:HGNC:13519]	15	81000923	81005788	1
ENSG00000158321	2215.08143037923	-0.645225922985905	0.130017914542764	2.18259267273459e-07	3.97678876013302e-06	AUTS2	activator of transcription and developmental regulator AUTS2 [Source:HGNC Symbol;Acc:HGNC:14262]	7	69598296	70793506	1
ENSG00000163673	14.9298551567103	7.53278332345378	2.58886853958201	2.29000662826637e-07	4.16814671994578e-06	DCLK3	doublecortin like kinase 3 [Source:HGNC Symbol;Acc:HGNC:19005]	3	36712422	36764349	-1
ENSG00000196154	1918.28289634546	-1.06552330230649	0.221802377649661	2.29254543937461e-07	4.1684165616658e-06	S100A4	S100 calcium binding protein A4 [Source:HGNC Symbol;Acc:HGNC:10494]	1	153543613	153550136	-1
ENSG00000255921	20.8654583797408	4.35601965647673	0.906631264497298	2.333101877441e-07	4.23773931634778e-06	AC026310.2	novel transcript, antisense to BCAT1	12	24949163	24960158	1
ENSG00000188906	184.458440040868	1.28515748929127	0.27560208677869	2.40039470314694e-07	4.35543001444049e-06	LRRK2	leucine rich repeat kinase 2 [Source:HGNC Symbol;Acc:HGNC:18618]	12	40196744	40369285	1
ENSG00000133101	93.2802230996668	4.36530581468572	1.00407505114736	2.40565474155349e-07	4.36043677011104e-06	CCNA1	cyclin A1 [Source:HGNC Symbol;Acc:HGNC:1577]	13	36431520	36442870	1
ENSG00000125378	334.235144483729	-1.19993273857651	0.256832319749598	2.43659174961873e-07	4.41192630717569e-06	BMP4	bone morphogenetic protein 4 [Source:HGNC Symbol;Acc:HGNC:1071]	14	53949736	53958761	-1
ENSG00000054267	1846.58934820477	0.636967711800552	0.128946347817336	2.44770657071626e-07	4.42745430223853e-06	ARID4B	AT-rich interaction domain 4B [Source:HGNC Symbol;Acc:HGNC:15550]	1	235131634	235328219	-1
ENSG00000120913	249.922687502391	-1.0368429909987	0.216056538398194	2.47650059022714e-07	4.47489541883841e-06	PDLIM2	PDZ and LIM domain 2 [Source:HGNC Symbol;Acc:HGNC:13992]	8	22578279	22598025	1
ENSG00000129596	945.15792096533	0.878271275171546	0.180724916319156	2.56944588855228e-07	4.63803602056792e-06	CDO1	cysteine dioxygenase type 1 [Source:HGNC Symbol;Acc:HGNC:1795]	5	115804733	115816659	-1
ENSG00000198431	4403.15183478303	0.777375517620251	0.159557680685435	2.59036540119698e-07	4.67096189252035e-06	TXNRD1	thioredoxin reductase 1 [Source:HGNC Symbol;Acc:HGNC:12437]	12	104215779	104350307	1
ENSG00000177359	19.0572562544159	5.04043541827676	1.02650991946811	2.63888864947534e-07	4.75354353108486e-06	AC024940.2	ovostatin 2	12	31111652	31201235	-1
ENSG00000166822	420.43409322455	0.787713869685872	0.161821161322758	2.69126487017369e-07	4.84288808474909e-06	TMEM170A	transmembrane protein 170A [Source:HGNC Symbol;Acc:HGNC:29577]	16	75443054	75465497	-1
ENSG00000151725	208.742524597944	-1.77511818545487	0.3926137980513	2.71268977887732e-07	4.8764094509571e-06	CENPU	centromere protein U [Source:HGNC Symbol;Acc:HGNC:21348]	4	184694085	184734130	-1
ENSG00000164904	393.692389276529	-1.06072591784867	0.223987840284604	2.7363919301826e-07	4.91395119326406e-06	ALDH7A1	aldehyde dehydrogenase 7 family member A1 [Source:HGNC Symbol;Acc:HGNC:877]	5	126531200	126595362	-1
ENSG00000126561	774.101831497375	0.825569593949029	0.169966142244907	2.74345761558483e-07	4.92157103322558e-06	STAT5A	signal transducer and activator of transcription 5A [Source:HGNC Symbol;Acc:HGNC:11366]	17	42287547	42311943	1
ENSG00000181704	1606.91602809365	0.62021751822432	0.12676973381762	2.75878328594375e-07	4.94397781675244e-06	YIPF6	Yip1 domain family member 6 [Source:HGNC Symbol;Acc:HGNC:28304]	X	68498562	68537282	1
ENSG00000065534	655.517748372698	-1.38219425856788	0.300151420327547	2.79285938682663e-07	4.99949070258003e-06	MYLK	myosin light chain kinase [Source:HGNC Symbol;Acc:HGNC:7590]	3	123610049	123884331	-1
ENSG00000172757	4329.83351111432	-0.634493182362278	0.129273338598735	2.79549431382435e-07	4.99949070258003e-06	CFL1	cofilin 1 [Source:HGNC Symbol;Acc:HGNC:1874]	11	65823022	65862026	-1
ENSG00000166974	1351.26413247773	-0.814411908013327	0.169659127965849	2.81968686330058e-07	5.03600452844025e-06	MAPRE2	microtubule associated protein RP/EB family member 2 [Source:HGNC Symbol;Acc:HGNC:6891]	18	34976928	35143470	1
ENSG00000163430	71879.1136074301	0.690328466474798	0.141272528855203	2.82168746016294e-07	5.03600452844025e-06	FSTL1	follistatin like 1 [Source:HGNC Symbol;Acc:HGNC:3972]	3	120392293	120450993	-1
ENSG00000063438	1294.85073729124	0.624059742506416	0.126496314012636	2.91287837559112e-07	5.18813689838431e-06	AHRR	aryl-hydrocarbon receptor repressor [Source:HGNC Symbol;Acc:HGNC:346]	5	321759	435110	1
ENSG00000179362	265.518001748055	6.7170420212733	1.61361778331025	2.94864972997186e-07	5.24188382292401e-06	HMGN2P46	high mobility group nucleosomal binding domain 2 pseudogene 46 [Source:HGNC Symbol;Acc:HGNC:26817]	15	45511136	45586290	1
ENSG00000186815	1436.20994694671	0.721577369603514	0.147881990816604	2.94906694402045e-07	5.24188382292401e-06	TPCN1	two pore segment channel 1 [Source:HGNC Symbol;Acc:HGNC:18182]	12	113221050	113298585	1
ENSG00000104626	497.028724249372	-0.877496729325857	0.183549050613806	2.98213485445246e-07	5.2952632848358e-06	ERI1	exoribonuclease 1 [Source:HGNC Symbol;Acc:HGNC:23994]	8	9002147	9116746	1
ENSG00000092853	346.046012265934	-1.60378441757622	0.356653654631755	3.00206568759685e-07	5.32523086415323e-06	CLSPN	claspin [Source:HGNC Symbol;Acc:HGNC:19715]	1	35720218	35769978	-1
ENSG00000148346	1291.88545492053	6.25137519399911	1.7401873245866	3.10317609371527e-07	5.49899202704402e-06	LCN2	lipocalin 2 [Source:HGNC Symbol;Acc:HGNC:6526]	9	128149071	128153453	1
ENSG00000129173	70.2381613259911	-3.02007199661476	0.675532806886063	3.12631851981833e-07	5.53437726193626e-06	E2F8	E2F transcription factor 8 [Source:HGNC Symbol;Acc:HGNC:24727]	11	19224063	19241620	-1
ENSG00000124216	594.365903731457	-1.05518890164108	0.226270719448658	3.16462879645951e-07	5.59651443446901e-06	SNAI1	snail family transcriptional repressor 1 [Source:HGNC Symbol;Acc:HGNC:11128]	20	49982980	49988886	1
ENSG00000126778	3326.66970855578	-1.12852992592506	0.244005011088088	3.23261505592514e-07	5.71095326546775e-06	SIX1	SIX homeobox 1 [Source:HGNC Symbol;Acc:HGNC:10887]	14	60643421	60658259	-1
ENSG00000042062	57.7338402049118	2.18415301389165	0.476491541854472	3.24850129775068e-07	5.73321023571645e-06	RIPOR3	RIPOR family member 3 [Source:HGNC Symbol;Acc:HGNC:16168]	20	50586108	50691542	-1
ENSG00000249115	201.135660970979	-1.02989225316437	0.218871133781783	3.36679657276364e-07	5.9359789524044e-06	HAUS5	HAUS augmin like complex subunit 5 [Source:HGNC Symbol;Acc:HGNC:29130]	19	35612735	35625355	1
ENSG00000109436	721.713230977558	0.754587070596336	0.156177727994051	3.40451653479843e-07	5.99641967851315e-06	TBC1D9	TBC1 domain family member 9 [Source:HGNC Symbol;Acc:HGNC:21710]	4	140620782	140756385	-1
ENSG00000120693	627.72893028986	-1.15436168215967	0.250743135121668	3.45020473427576e-07	6.07075882457784e-06	SMAD9	SMAD family member 9 [Source:HGNC Symbol;Acc:HGNC:6774]	13	36844831	36920765	-1
ENSG00000123094	5623.85353391075	0.861599409228799	0.181747360707437	3.46423097006109e-07	6.08929389364469e-06	RASSF8	Ras association domain family member 8 [Source:HGNC Symbol;Acc:HGNC:13232]	12	25959029	26079892	1
ENSG00000144445	736.831590147924	0.826301810727994	0.171616801675779	3.49182659386575e-07	6.13161936729477e-06	KANSL1L	KAT8 regulatory NSL complex subunit 1 like [Source:HGNC Symbol;Acc:HGNC:26310]	2	210021421	210171409	-1
ENSG00000165891	61.4472157720728	-1.91452752987465	0.420842271824213	3.49763038541408e-07	6.13563189441301e-06	E2F7	E2F transcription factor 7 [Source:HGNC Symbol;Acc:HGNC:23820]	12	77021248	77065569	-1
ENSG00000095209	410.187936171387	0.772745367418748	0.158337371781585	3.51783047670552e-07	6.16486532887579e-06	TMEM38B	transmembrane protein 38B [Source:HGNC Symbol;Acc:HGNC:25535]	9	105694541	105776629	1
ENSG00000196562	9275.30516400583	0.816247106229596	0.169405536381103	3.52893580246665e-07	6.17811783008143e-06	SULF2	sulfatase 2 [Source:HGNC Symbol;Acc:HGNC:20392]	20	47656348	47786616	-1
ENSG00000164109	164.839914503084	-1.59232096649093	0.354964587571674	3.53890774782029e-07	6.18936152444759e-06	MAD2L1	mitotic arrest deficient 2 like 1 [Source:HGNC Symbol;Acc:HGNC:6763]	4	120055623	120066858	-1
ENSG00000136044	1256.65601672901	-0.897237484419963	0.189174958996158	3.54564494416863e-07	6.19493095104894e-06	APPL2	adaptor protein, phosphotyrosine interacting with PH domain and leucine zipper 2 [Source:HGNC Symbol;Acc:HGNC:18242]	12	105173297	105236203	-1
ENSG00000130222	38.1208789406535	2.5314972043237	0.562078090494065	3.56239888703046e-07	6.21797291222724e-06	GADD45G	growth arrest and DNA damage inducible gamma [Source:HGNC Symbol;Acc:HGNC:4097]	9	89605012	89606555	1
ENSG00000136542	2342.7207879322	-0.739730667147955	0.153083487062926	3.61776822872375e-07	6.30830246042561e-06	GALNT5	polypeptide N-acetylgalactosaminyltransferase 5 [Source:HGNC Symbol;Acc:HGNC:4127]	2	157257705	157318491	1
ENSG00000188257	7526.17385576365	-0.971083792618568	0.20689736984335	3.67366256667229e-07	6.39936605145501e-06	PLA2G2A	phospholipase A2 group IIA [Source:HGNC Symbol;Acc:HGNC:9031]	1	19975431	19980416	-1
ENSG00000117298	1761.14593301709	0.669568351492095	0.137817410580233	3.68319935106178e-07	6.40957555733176e-06	ECE1	endothelin converting enzyme 1 [Source:HGNC Symbol;Acc:HGNC:3146]	1	21217247	21345572	-1
ENSG00000001461	949.615744911251	-0.859478914333634	0.180574579442799	3.74107643628468e-07	6.50380357123589e-06	NIPAL3	NIPA like domain containing 3 [Source:HGNC Symbol;Acc:HGNC:25233]	1	24415802	24472976	1
ENSG00000253368	119.883836191099	-1.36170769135232	0.297259294869542	3.75351956310122e-07	6.51893631691195e-06	TRNP1	TMF1 regulated nuclear protein 1 [Source:HGNC Symbol;Acc:HGNC:34348]	1	26993692	27000886	1
ENSG00000103241	74.7765257137281	1.6153797431399	0.354715214138672	3.77510759174411e-07	6.54990557982508e-06	FOXF1	forkhead box F1 [Source:HGNC Symbol;Acc:HGNC:3809]	16	86510527	86515422	1
ENSG00000102007	1869.19956638528	-0.810947959788856	0.169876416202407	3.80436037840109e-07	6.59409860021669e-06	PLP2	proteolipid protein 2 [Source:HGNC Symbol;Acc:HGNC:9087]	X	49171898	49175235	1
ENSG00000116141	152.570632654218	1.27345547623211	0.271089931522714	3.81114985909123e-07	6.59930686126849e-06	MARK1	microtubule affinity regulating kinase 1 [Source:HGNC Symbol;Acc:HGNC:6896]	1	220528183	220664461	1
ENSG00000164125	173.690566868937	-1.57978041400152	0.352738716603558	3.94941150146331e-07	6.82516237373793e-06	GASK1B	golgi associated kinase 1B [Source:HGNC Symbol;Acc:HGNC:25312]	4	158124474	158173318	-1
ENSG00000159069	1653.5233280578	0.790879355782963	0.164586858049825	3.95780457021178e-07	6.83289488027553e-06	FBXW5	F-box and WD repeat domain containing 5 [Source:HGNC Symbol;Acc:HGNC:13613]	9	136940435	136944738	-1
ENSG00000107643	567.656479584347	0.720734108575828	0.149509478033515	4.02967087566334e-07	6.94485945018189e-06	MAPK8	mitogen-activated protein kinase 8 [Source:HGNC Symbol;Acc:HGNC:6881]	10	48306639	48439360	1
ENSG00000137802	800.171678951514	0.807040411797429	0.168549686617049	4.03062325146761e-07	6.94485945018189e-06	MAPKBP1	mitogen-activated protein kinase binding protein 1 [Source:HGNC Symbol;Acc:HGNC:29536]	15	41774434	41827855	1
ENSG00000165072	124.109883597765	-2.00859966368419	0.443023232060591	4.06646161790639e-07	6.99969311267855e-06	MAMDC2	MAM domain containing 2 [Source:HGNC Symbol;Acc:HGNC:23673]	9	70043848	70226972	1
ENSG00000113300	1009.18874947186	0.717104201490757	0.14983787895965	4.12085485384829e-07	7.08632604403872e-06	CNOT6	CCR4-NOT transcription complex subunit 6 [Source:HGNC Symbol;Acc:HGNC:14099]	5	180494379	180578358	1
ENSG00000198355	950.262973355149	1.25332537047163	0.269277239781825	4.14782381093124e-07	7.12567525036532e-06	PIM3	Pim-3 proto-oncogene, serine/threonine kinase [Source:HGNC Symbol;Acc:HGNC:19310]	22	49960768	49964072	1
ENSG00000232023	14.8582243076204	6.35227021193128	1.4718623055834	4.15893443127472e-07	7.13773028328124e-06	LINC01807	long intergenic non-protein coding RNA 1807 [Source:HGNC Symbol;Acc:HGNC:52610]	2	228475224	228841689	-1
ENSG00000154330	44.4189564780211	2.83675691198796	0.636874637224103	4.18243071917632e-07	7.17099748773624e-06	PGM5	phosphoglucomutase 5 [Source:HGNC Symbol;Acc:HGNC:8908]	9	68328308	68531061	1
ENSG00000227619	49.8219108219018	2.40505365654691	0.548186679746604	4.24081870302847e-07	7.26396421657244e-06	AL391056.1	novel transcript	9	129575117	129584556	1
ENSG00000186340	1447.33710327919	-1.08800699991101	0.232874894639754	4.26981388782041e-07	7.30645189027717e-06	THBS2	thrombospondin 2 [Source:HGNC Symbol;Acc:HGNC:11786]	6	169215780	169254044	-1
ENSG00000253522	146.741690057513	7.11213773516258	1.667136075279	4.30385634723494e-07	7.34831201499677e-06	MIR3142HG	MIR3142 host gene [Source:HGNC Symbol;Acc:HGNC:51944]	5	160438594	160487426	1
ENSG00000042286	818.218404863781	0.93586788979116	0.198114278171847	4.30632818290532e-07	7.34831201499677e-06	AIFM2	apoptosis inducing factor mitochondria associated 2 [Source:HGNC Symbol;Acc:HGNC:21411]	10	70098223	70132934	-1
ENSG00000158246	55.5959502728816	-2.12906422253909	0.469055425977269	4.30691912561031e-07	7.34831201499677e-06	TENT5B	terminal nucleotidyltransferase 5B [Source:HGNC Symbol;Acc:HGNC:28273]	1	27005020	27012850	-1
ENSG00000080815	2007.64022786985	0.760326661180561	0.159622794601388	4.42967450306348e-07	7.55036503518259e-06	PSEN1	presenilin 1 [Source:HGNC Symbol;Acc:HGNC:9508]	14	73136418	73223691	1
ENSG00000155975	1438.18396859134	0.652515455295536	0.132315103994504	4.44394504935594e-07	7.56729197515816e-06	VPS37A	VPS37A subunit of ESCRT-I [Source:HGNC Symbol;Acc:HGNC:24928]	8	17246931	17302427	1
ENSG00000166033	11163.5658903049	-0.634567426333765	0.130694659583977	4.47391200564682e-07	7.61088816024034e-06	HTRA1	HtrA serine peptidase 1 [Source:HGNC Symbol;Acc:HGNC:9476]	10	122458551	122514907	1
ENSG00000042493	2045.52168641689	-0.685054202980352	0.142525476770512	4.57073618289389e-07	7.7632363594551e-06	CAPG	capping actin protein, gelsolin like [Source:HGNC Symbol;Acc:HGNC:1474]	2	85394753	85418432	-1
ENSG00000167526	2843.24348095402	-0.587983642901491	0.121554795907048	4.5723712457191e-07	7.7632363594551e-06	RPL13	ribosomal protein L13 [Source:HGNC Symbol;Acc:HGNC:10303]	16	89560657	89566828	1
ENSG00000011105	328.659319850406	0.947072835397453	0.201359639137389	4.63629509363363e-07	7.86411260191533e-06	TSPAN9	tetraspanin 9 [Source:HGNC Symbol;Acc:HGNC:21640]	12	3077355	3286564	1
ENSG00000167378	951.321444325919	0.720432126931591	0.150988769529156	4.67974678250717e-07	7.9236938963481e-06	IRGQ	immunity related GTPase Q [Source:HGNC Symbol;Acc:HGNC:24868]	19	43584369	43596135	-1
ENSG00000138944	4286.86264462039	-0.707896122808316	0.148244466492287	4.68050967095173e-07	7.9236938963481e-06	SHISAL1	shisa like 1 [Source:HGNC Symbol;Acc:HGNC:29335]	22	44243665	44312951	-1
ENSG00000110925	1140.43275405769	0.760689044064337	0.159729173480468	4.7254734796411e-07	7.99205441944732e-06	CSRNP2	cysteine and serine rich nuclear protein 2 [Source:HGNC Symbol;Acc:HGNC:16006]	12	51061205	51083664	-1
ENSG00000196932	259.162404100262	-1.25829895746168	0.273793569772946	4.75036230451426e-07	8.02636313021464e-06	TMEM26	transmembrane protein 26 [Source:HGNC Symbol;Acc:HGNC:28550]	10	61406642	61453381	-1
ENSG00000169508	41.4654065981999	3.70219817032938	0.798218584336537	4.90288905601282e-07	8.27605774150005e-06	GPR183	G protein-coupled receptor 183 [Source:HGNC Symbol;Acc:HGNC:3128]	13	99294539	99307399	-1
ENSG00000101888	364.996702394318	1.03382507383129	0.223862145741427	5.02563811549311e-07	8.47505336749065e-06	NXT2	nuclear transport factor 2 like export factor 2 [Source:HGNC Symbol;Acc:HGNC:18151]	X	109535781	109544690	1
ENSG00000186468	1390.42620530333	-0.655968100989369	0.137338330251525	5.07317109689158e-07	8.54694535425106e-06	RPS23	ribosomal protein S23 [Source:HGNC Symbol;Acc:HGNC:10410]	5	82273320	82278396	-1
ENSG00000268941	26.4310538127203	-2.6985184014366	0.604793206118956	5.13345134152738e-07	8.64015357550318e-06	LINC01711	long intergenic non-protein coding RNA 1711 [Source:HGNC Symbol;Acc:HGNC:28663]	20	58634772	58635738	1
ENSG00000107738	903.63166490536	-0.683881681247844	0.143688835381395	5.24401817140702e-07	8.81773817307851e-06	VSIR	V-set immunoregulatory receptor [Source:HGNC Symbol;Acc:HGNC:30085]	10	71747556	71773520	-1
ENSG00000183421	503.358773645108	1.29519673448886	0.283650511956302	5.27095450107826e-07	8.85449264309265e-06	RIPK4	receptor interacting serine/threonine kinase 4 [Source:HGNC Symbol;Acc:HGNC:496]	21	41739369	41767089	-1
ENSG00000198910	38.3174546795263	2.40514374668978	0.536612904536246	5.28081132031931e-07	8.86224821771562e-06	L1CAM	L1 cell adhesion molecule [Source:HGNC Symbol;Acc:HGNC:6470]	X	153861514	153886173	-1
ENSG00000122778	546.845684435832	-0.836610164767089	0.179313916252789	5.28573616242716e-07	8.86224821771562e-06	KIAA1549	KIAA1549 [Source:HGNC Symbol;Acc:HGNC:22219]	7	138831381	138981318	-1
ENSG00000101447	111.000268696498	-2.04652810220654	0.477750035635367	5.32925224954474e-07	8.92662550195117e-06	FAM83D	family with sequence similarity 83 member D [Source:HGNC Symbol;Acc:HGNC:16122]	20	38926312	38953106	1
ENSG00000160360	865.118013282889	-0.693420085693018	0.145451319922414	5.3361838673773e-07	8.92965816655068e-06	GPSM1	G protein signaling modulator 1 [Source:HGNC Symbol;Acc:HGNC:17858]	9	136327476	136359605	1
ENSG00000166670	2637.24951356106	3.36008944367318	0.772220724006454	5.37109083046357e-07	8.97945453603003e-06	MMP10	matrix metallopeptidase 10 [Source:HGNC Symbol;Acc:HGNC:7156]	11	102770502	102780628	-1
ENSG00000165359	358.564620193375	0.84055097985163	0.179415947787854	5.41044501971032e-07	9.03658331500852e-06	INTS6L	integrator complex subunit 6 like [Source:HGNC Symbol;Acc:HGNC:27334]	X	135520643	135582510	1
ENSG00000154736	5951.98462132013	1.01382254083455	0.220559569741559	5.43204349732111e-07	9.06397535529074e-06	ADAMTS5	ADAM metallopeptidase with thrombospondin type 1 motif 5 [Source:HGNC Symbol;Acc:HGNC:221]	21	26917922	26967088	-1
ENSG00000125841	767.412750851063	-0.937300474114628	0.202143422752154	5.44213172260892e-07	9.07212723203936e-06	NRSN2	neurensin 2 [Source:HGNC Symbol;Acc:HGNC:16229]	20	346782	359660	1
ENSG00000108179	971.477347362447	0.678887859337435	0.144028647132605	5.47681966814758e-07	9.10558558163765e-06	PPIF	peptidylprolyl isomerase F [Source:HGNC Symbol;Acc:HGNC:9259]	10	79347469	79355334	1
ENSG00000163635	965.12569515277	0.779716315384277	0.162915008635528	5.47773670347332e-07	9.10558558163765e-06	ATXN7	ataxin 7 [Source:HGNC Symbol;Acc:HGNC:10560]	3	63898399	64003453	1
ENSG00000104738	1042.00015192891	-1.14487054337178	0.251898376228712	5.4778684837632e-07	9.10558558163765e-06	MCM4	minichromosome maintenance complex component 4 [Source:HGNC Symbol;Acc:HGNC:6947]	8	47960185	47978160	1
ENSG00000131759	789.674086736601	-0.786959567550618	0.167952385351406	5.49913794387957e-07	9.13223507880267e-06	RARA	retinoic acid receptor alpha [Source:HGNC Symbol;Acc:HGNC:9864]	17	40309180	40357643	1
ENSG00000140511	737.992013609064	1.32907840021085	0.291388203302441	5.54197775448517e-07	9.19462094243177e-06	HAPLN3	hyaluronan and proteoglycan link protein 3 [Source:HGNC Symbol;Acc:HGNC:21446]	15	88877288	88895626	-1
ENSG00000162493	10430.3057505976	1.16215501976607	0.252867248247856	5.66130036439401e-07	9.38365916862532e-06	PDPN	podoplanin [Source:HGNC Symbol;Acc:HGNC:29602]	1	13583465	13617957	1
ENSG00000121281	969.610723763664	-0.756800469477457	0.160606398960766	5.68202790784019e-07	9.40014427220203e-06	ADCY7	adenylate cyclase 7 [Source:HGNC Symbol;Acc:HGNC:238]	16	50246137	50318135	1
ENSG00000176014	1845.23405357857	-0.681241021701133	0.143447105468944	5.70597320866093e-07	9.43081088525314e-06	TUBB6	tubulin beta 6 class V [Source:HGNC Symbol;Acc:HGNC:20776]	18	12307669	12344320	1
ENSG00000151617	177.940997011451	1.82263049718284	0.423220436500135	5.79238853438995e-07	9.56457186308311e-06	EDNRA	endothelin receptor type A [Source:HGNC Symbol;Acc:HGNC:3179]	4	147480917	147544954	1
ENSG00000178199	52.3825515609792	2.21774056142036	0.494608558661182	5.79842335880829e-07	9.56547853429897e-06	ZC3H12D	zinc finger CCCH-type containing 12D [Source:HGNC Symbol;Acc:HGNC:21175]	6	149446795	149485014	-1
ENSG00000143797	894.866137691235	0.789871028689068	0.168561433588357	5.94406176957718e-07	9.79646550813964e-06	MBOAT2	membrane bound O-acyltransferase domain containing 2 [Source:HGNC Symbol;Acc:HGNC:25193]	2	8852690	9003709	-1
ENSG00000244486	407.762144709122	-1.11952286229156	0.245983287739945	6.11327129645332e-07	1.00602879874804e-05	SCARF2	scavenger receptor class F member 2 [Source:HGNC Symbol;Acc:HGNC:19869]	22	20424815	20437826	-1
ENSG00000150938	4887.21781722647	-0.839874495105839	0.181366196572793	6.11567658813397e-07	1.00602879874804e-05	CRIM1	cysteine rich transmembrane BMP regulator 1 [Source:HGNC Symbol;Acc:HGNC:2359]	2	36355778	36551135	1
ENSG00000155085	254.122194355793	0.920876788234934	0.198470645852168	6.36790198667284e-07	1.04653258191908e-05	AK9	adenylate kinase 9 [Source:HGNC Symbol;Acc:HGNC:33814]	6	109492856	109691217	-1
ENSG00000023445	11144.5658751068	4.39640762129264	1.08902108134251	6.38562158382865e-07	1.04845653067062e-05	BIRC3	baculoviral IAP repeat containing 3 [Source:HGNC Symbol;Acc:HGNC:591]	11	102317450	102339403	1
ENSG00000260549	174.665334111475	1.76628874830244	0.4024515568217	6.51481058080864e-07	1.0686618259413e-05	MT1L	metallothionein 1L, pseudogene [Source:HGNC Symbol;Acc:HGNC:7404]	16	56617476	56618818	1
ENSG00000105643	950.18351263777	0.948668846844536	0.205964310929526	6.53202543480909e-07	1.06973507654962e-05	ARRDC2	arrestin domain containing 2 [Source:HGNC Symbol;Acc:HGNC:25225]	19	18001132	18014102	1
ENSG00000100902	64.9437307845452	1.95551160873425	0.445147250473904	6.53362308037705e-07	1.06973507654962e-05	PSMA6	proteasome 20S subunit alpha 6 [Source:HGNC Symbol;Acc:HGNC:9535]	14	35278633	35317493	1
ENSG00000116774	453.68523650765	-1.2952629779063	0.283135443964245	6.60041339239669e-07	1.07965673849175e-05	OLFML3	olfactomedin like 3 [Source:HGNC Symbol;Acc:HGNC:24956]	1	113979391	114035572	1
ENSG00000145012	7240.18284298425	0.813443507496889	0.172552997332976	6.63412417375306e-07	1.08415391956637e-05	LPP	LIM domain containing preferred translocation partner in lipoma [Source:HGNC Symbol;Acc:HGNC:6679]	3	188153284	188890671	1
ENSG00000107789	844.664580726402	0.731741413743479	0.155341938097346	6.6541121042414e-07	1.08640217941627e-05	MINPP1	multiple inositol-polyphosphate phosphatase 1 [Source:HGNC Symbol;Acc:HGNC:7102]	10	87504875	87553461	1
ENSG00000166396	394.075324713025	7.25457950337076	1.97844955529108	6.70491505755106e-07	1.09367262730138e-05	SERPINB7	serpin family B member 7 [Source:HGNC Symbol;Acc:HGNC:13902]	18	63752935	63805376	1
ENSG00000177683	1169.05204923682	0.627395821132555	0.130878478007288	6.73051622690279e-07	1.09682253690191e-05	THAP5	THAP domain containing 5 [Source:HGNC Symbol;Acc:HGNC:23188]	7	108554543	108569750	-1
ENSG00000185432	915.218796386852	1.09194158183094	0.238161883670586	6.784328876105e-07	1.10455968825997e-05	METTL7A	methyltransferase like 7A [Source:HGNC Symbol;Acc:HGNC:24550]	12	50923472	50932510	1
ENSG00000137936	279.789052303377	-1.0497731688001	0.230990129636786	6.82946794920327e-07	1.11015627955253e-05	BCAR3	BCAR3 adaptor protein, NSP family member [Source:HGNC Symbol;Acc:HGNC:973]	1	93561741	93847150	-1
ENSG00000111247	83.1605303490503	-1.75327508364585	0.405243454646855	6.83143710477642e-07	1.11015627955253e-05	RAD51AP1	RAD51 associated protein 1 [Source:HGNC Symbol;Acc:HGNC:16956]	12	4538798	4560048	1
ENSG00000071539	148.021077839292	-1.77302548544166	0.410888655923383	6.86636453226311e-07	1.11479328071762e-05	TRIP13	thyroid hormone receptor interactor 13 [Source:HGNC Symbol;Acc:HGNC:12307]	5	892884	919357	1
ENSG00000167552	1078.17841244639	-1.06589108867727	0.236378042484474	7.11832910965629e-07	1.15462609009374e-05	TUBA1A	tubulin alpha 1a [Source:HGNC Symbol;Acc:HGNC:20766]	12	49184795	49189080	-1
ENSG00000067182	3085.89192368566	-0.616726981548114	0.129851114070562	7.18293531278315e-07	1.16402270491635e-05	TNFRSF1A	TNF receptor superfamily member 1A [Source:HGNC Symbol;Acc:HGNC:11916]	12	6328757	6342114	-1
ENSG00000159231	207.026723726909	1.27815383414194	0.280893782450015	7.342249659776e-07	1.18763272094169e-05	CBR3	carbonyl reductase 3 [Source:HGNC Symbol;Acc:HGNC:1549]	21	36135079	36146562	1
ENSG00000153944	2323.85977187743	0.6975755695441	0.14806573947837	7.36223295524065e-07	1.18976140908741e-05	MSI2	musashi RNA binding protein 2 [Source:HGNC Symbol;Acc:HGNC:18585]	17	57255851	57684689	1
ENSG00000157045	471.639789762672	-0.766798671538499	0.165197406143306	7.61411003921039e-07	1.22932626623807e-05	NTAN1	N-terminal asparagine amidase [Source:HGNC Symbol;Acc:HGNC:29909]	16	15037854	15056079	-1
ENSG00000143554	111.402541506356	-1.44671622099444	0.327195547180016	7.6399124140067e-07	1.23235108938978e-05	SLC27A3	solute carrier family 27 member 3 [Source:HGNC Symbol;Acc:HGNC:10997]	1	153774354	153780157	1
ENSG00000123358	342.068061190665	0.953851526703364	0.207197627298981	7.7468741455605e-07	1.24844957926191e-05	NR4A1	nuclear receptor subfamily 4 group A member 1 [Source:HGNC Symbol;Acc:HGNC:7980]	12	52022832	52059507	1
ENSG00000133119	170.516609980342	-1.50435954261693	0.347841916012334	7.76736140718206e-07	1.25059539110834e-05	RFC3	replication factor C subunit 3 [Source:HGNC Symbol;Acc:HGNC:9971]	13	33818069	33966558	1
ENSG00000149256	41.0684765362474	-3.20703897482667	0.737426002925129	7.94010663223944e-07	1.27722914526162e-05	TENM4	teneurin transmembrane protein 4 [Source:HGNC Symbol;Acc:HGNC:29945]	11	78652829	79441030	-1
ENSG00000116260	11849.9332491143	0.840153425440393	0.182446815465632	7.97893423980589e-07	1.28229194782945e-05	QSOX1	quiescin sulfhydryl oxidase 1 [Source:HGNC Symbol;Acc:HGNC:9756]	1	180154869	180204030	1
ENSG00000124942	46086.1168495594	-0.876951208487749	0.189174102851934	8.08742658506103e-07	1.29853091495128e-05	AHNAK	AHNAK nucleoprotein [Source:HGNC Symbol;Acc:HGNC:347]	11	62433542	62556235	-1
ENSG00000079257	236.071739128002	-1.08702033934818	0.24324837135629	8.10534376694979e-07	1.30021048081236e-05	LXN	latexin [Source:HGNC Symbol;Acc:HGNC:13347]	3	158645822	158672648	-1
ENSG00000234380	99.4713931825225	1.49839513756017	0.340663024778039	8.12465192859886e-07	1.30210988675531e-05	LINC01426	long intergenic non-protein coding RNA 1426 [Source:HGNC Symbol;Acc:HGNC:50734]	21	34745757	34784886	1
ENSG00000128849	778.387530526995	1.21823278312691	0.26921646923854	8.16928273448353e-07	1.30806045033232e-05	CGNL1	cingulin like 1 [Source:HGNC Symbol;Acc:HGNC:25931]	15	57375967	57550727	1
ENSG00000005513	137.918901982892	-2.04822341269982	0.482303255968798	8.2661402801293e-07	1.32235493637261e-05	SOX8	SRY-box transcription factor 8 [Source:HGNC Symbol;Acc:HGNC:11203]	16	981770	986979	1
ENSG00000127191	340.983807508118	0.873764191583179	0.189220429912171	8.29579641316565e-07	1.32588269529211e-05	TRAF2	TNF receptor associated factor 2 [Source:HGNC Symbol;Acc:HGNC:12032]	9	136881912	136926607	1
ENSG00000085514	335.011797346418	4.82307826339485	1.25529051553275	8.36638439556593e-07	1.33593996983043e-05	PILRA	paired immunoglobin like type 2 receptor alpha [Source:HGNC Symbol;Acc:HGNC:20396]	7	100367530	100400096	1
ENSG00000050730	28.331011660101	3.29079882474464	0.754017477406071	8.41193305253696e-07	1.34198423272724e-05	TNIP3	TNFAIP3 interacting protein 3 [Source:HGNC Symbol;Acc:HGNC:19315]	4	121131408	121227466	-1
ENSG00000240184	3300.61683504886	-0.736469990188808	0.15818526284808	8.43002213907404e-07	1.34364073161823e-05	PCDHGC3	protocadherin gamma subfamily C, 3 [Source:HGNC Symbol;Acc:HGNC:8716]	5	141475947	141512977	1
ENSG00000127586	122.645106230846	-1.31364295217757	0.294990528541908	8.46430837082027e-07	1.34787347088578e-05	CHTF18	chromosome transmission fidelity factor 18 [Source:HGNC Symbol;Acc:HGNC:18435]	16	788046	800737	1
ENSG00000162897	307.400032507523	7.75671378540977	1.89051293633151	8.48303201335926e-07	1.34962252935169e-05	FCAMR	Fc fragment of IgA and IgM receptor [Source:HGNC Symbol;Acc:HGNC:24692]	1	206957965	206970625	-1
ENSG00000128422	140.391079181203	1.49898870216818	0.335604468282443	8.49674442354115e-07	1.35057185518037e-05	KRT17	keratin 17 [Source:HGNC Symbol;Acc:HGNC:6427]	17	41619442	41624842	-1
ENSG00000171992	2360.40485623403	-0.718984396431885	0.154991995557501	8.50466184170614e-07	1.35059916697477e-05	SYNPO	synaptopodin [Source:HGNC Symbol;Acc:HGNC:30672]	5	150601080	150659207	1
ENSG00000179403	388.907865933495	-0.883539233436818	0.192781708248191	8.51639837511017e-07	1.35123237913372e-05	VWA1	von Willebrand factor A domain containing 1 [Source:HGNC Symbol;Acc:HGNC:30910]	1	1434861	1442882	1
ENSG00000224259	42.1334769758859	-2.63073461607722	0.614097620187958	8.60598288289273e-07	1.36420475935455e-05	LINC01133	long intergenic non-protein coding RNA 1133 [Source:HGNC Symbol;Acc:HGNC:49447]	1	159958035	159984750	1
ENSG00000174373	724.189561551587	0.689356755334388	0.14870175533175	8.63411944795173e-07	1.3674218057578e-05	RALGAPA1	Ral GTPase activating protein catalytic alpha subunit 1 [Source:HGNC Symbol;Acc:HGNC:17770]	14	35538352	35809304	-1
ENSG00000134690	141.76825974515	-1.97051720632283	0.461629221051697	8.64404069587858e-07	1.36775079504569e-05	CDCA8	cell division cycle associated 8 [Source:HGNC Symbol;Acc:HGNC:14629]	1	37692481	37709719	1
ENSG00000162783	391.529022422178	0.890383028561002	0.194480344289163	8.75147630993611e-07	1.38349494484457e-05	IER5	immediate early response 5 [Source:HGNC Symbol;Acc:HGNC:5393]	1	181088700	181092900	1
ENSG00000136688	236.365558373884	8.12458424333629	2.1682241844522	8.76115755431157e-07	1.38377087205191e-05	IL36G	interleukin 36 gamma [Source:HGNC Symbol;Acc:HGNC:15741]	2	112973203	112985658	1
ENSG00000136111	428.902977238595	-0.78779655018363	0.170572449188074	8.92208766299291e-07	1.40791350750776e-05	TBC1D4	TBC1 domain family member 4 [Source:HGNC Symbol;Acc:HGNC:19165]	13	75283503	75482169	-1
ENSG00000278962	76.1355070999468	-1.8460081840196	0.424088347315756	9.01087052008953e-07	1.42063787756601e-05	AC092645.1	TEC	2	112188364	112190635	1
ENSG00000145592	1655.90138568798	-0.597336221539464	0.127542065520007	9.01977704655422e-07	1.42075747390033e-05	RPL37	ribosomal protein L37 [Source:HGNC Symbol;Acc:HGNC:10347]	5	40825262	40835222	-1
ENSG00000123636	919.410606864588	0.828220511889195	0.179769174381822	9.1434263271838e-07	1.43763683378813e-05	BAZ2B	bromodomain adjacent to zinc finger domain 2B [Source:HGNC Symbol;Acc:HGNC:963]	2	159318979	159616569	-1
ENSG00000180628	3368.69810189263	0.831614712533668	0.180689707492896	9.18897587108784e-07	1.44349704742485e-05	PCGF5	polycomb group ring finger 5 [Source:HGNC Symbol;Acc:HGNC:28264]	10	91163012	91284337	1
ENSG00000134602	2749.65328680752	-0.78576972241546	0.173929201560532	9.51309297449752e-07	1.49306752651947e-05	STK26	serine/threonine kinase 26 [Source:HGNC Symbol;Acc:HGNC:18174]	X	132023302	132075943	1
ENSG00000162645	2832.57573586883	2.3844817518704	0.522216430139746	9.55768114126201e-07	1.49871660126066e-05	GBP2	guanylate binding protein 2 [Source:HGNC Symbol;Acc:HGNC:4183]	1	89106132	89150456	-1
ENSG00000163808	124.212596101715	-1.819583684164	0.423229115905657	9.67805436047153e-07	1.51486744958296e-05	KIF15	kinesin family member 15 [Source:HGNC Symbol;Acc:HGNC:17273]	3	44761721	44873376	1
ENSG00000151883	408.450006657403	1.22936226470699	0.276592769534253	9.70175459049927e-07	1.51721519995099e-05	PARP8	poly(ADP-ribose) polymerase family member 8 [Source:HGNC Symbol;Acc:HGNC:26124]	5	50665899	50846519	1
ENSG00000156313	205.656442999207	0.916392436086682	0.20084293707059	9.77062599770319e-07	1.52661653693504e-05	RPGR	retinitis pigmentosa GTPase regulator [Source:HGNC Symbol;Acc:HGNC:10295]	X	38269170	38327544	-1
ENSG00000112280	186.2164393558	-1.96206156499672	0.451298542604303	9.97008165273252e-07	1.55638597832316e-05	COL9A1	collagen type IX alpha 1 chain [Source:HGNC Symbol;Acc:HGNC:2217]	6	70215061	70303083	-1
ENSG00000225697	1100.25778623758	0.699971982483049	0.151060252660082	1.00232619997673e-06	1.56328818863991e-05	SLC26A6	solute carrier family 26 member 6 [Source:HGNC Symbol;Acc:HGNC:14472]	3	48625723	48635493	-1
ENSG00000124882	3641.8236807343	6.6831343913542	2.22524307809686	1.01924972902185e-06	1.58826251340072e-05	EREG	epiregulin [Source:HGNC Symbol;Acc:HGNC:3443]	4	74365145	74388749	1
ENSG00000129988	387.717145673955	0.986201927699274	0.217434664472302	1.02020429608765e-06	1.58833056347146e-05	LBP	lipopolysaccharide binding protein [Source:HGNC Symbol;Acc:HGNC:6517]	20	38346482	38377013	1
ENSG00000109674	51.8188956676874	-2.07888815728261	0.485868066556034	1.03537128558497e-06	1.61050571871054e-05	NEIL3	nei like DNA glycosylase 3 [Source:HGNC Symbol;Acc:HGNC:24573]	4	177309874	177362936	1
ENSG00000184678	234.478947298451	1.58855866705236	0.374827617515281	1.07704308213089e-06	1.67383246195333e-05	H2BC21	H2B clustered histone 21 [Source:HGNC Symbol;Acc:HGNC:4760]	1	149884459	149886652	-1
ENSG00000144476	1892.77597391677	0.876664194131228	0.195113655564488	1.08520140167169e-06	1.68500951388685e-05	ACKR3	atypical chemokine receptor 3 [Source:HGNC Symbol;Acc:HGNC:23692]	2	236567787	236582354	1
ENSG00000115520	885.236803698922	0.694795629750983	0.15118974153427	1.12363610865264e-06	1.74313548279146e-05	COQ10B	coenzyme Q10B [Source:HGNC Symbol;Acc:HGNC:25819]	2	197453423	197475308	1
ENSG00000107984	27.940776940281	-3.89031733615474	0.858511778721204	1.14566716024047e-06	1.77573317983228e-05	DKK1	dickkopf WNT signaling pathway inhibitor 1 [Source:HGNC Symbol;Acc:HGNC:2891]	10	52314281	52318042	1
ENSG00000198176	1040.02271693561	-0.684575167357066	0.14928042635366	1.15799351806392e-06	1.79324449151692e-05	TFDP1	transcription factor Dp-1 [Source:HGNC Symbol;Acc:HGNC:11749]	13	113584721	113641473	1
ENSG00000041982	102378.152435194	-0.751058790512636	0.164214379653501	1.16113532412821e-06	1.79651434310768e-05	TNC	tenascin C [Source:HGNC Symbol;Acc:HGNC:5318]	9	115019575	115118257	-1
ENSG00000167889	55.4919411349598	2.04439072053536	0.473489144296529	1.16968166351622e-06	1.80813290485215e-05	MGAT5B	alpha-1,6-mannosylglycoprotein 6-beta-N-acetylglucosaminyltransferase B [Source:HGNC Symbol;Acc:HGNC:24140]	17	76868456	76950393	1
ENSG00000178607	950.822243654075	0.929463176010386	0.207622524664645	1.17395312467191e-06	1.81218166542924e-05	ERN1	endoplasmic reticulum to nucleus signaling 1 [Source:HGNC Symbol;Acc:HGNC:3449]	17	64039142	64130819	-1
ENSG00000143479	503.574272520135	0.969600121898458	0.217955617408743	1.17437935535645e-06	1.81218166542924e-05	DYRK3	dual specificity tyrosine phosphorylation regulated kinase 3 [Source:HGNC Symbol;Acc:HGNC:3094]	1	206635536	206684419	1
ENSG00000164038	1236.56910507686	0.856383529451411	0.190632174790141	1.18540603323948e-06	1.82757957573801e-05	SLC9B2	solute carrier family 9 member B2 [Source:HGNC Symbol;Acc:HGNC:25143]	4	103019868	103085829	-1
ENSG00000138600	3888.35909536108	0.627378401992136	0.135016701798166	1.19672992927766e-06	1.84178109239316e-05	SPPL2A	signal peptide peptidase like 2A [Source:HGNC Symbol;Acc:HGNC:30227]	15	50702266	50765709	-1
ENSG00000076003	916.829699789716	-1.14412928422529	0.261106420693027	1.25223624464472e-06	1.92550647247531e-05	MCM6	minichromosome maintenance complex component 6 [Source:HGNC Symbol;Acc:HGNC:6949]	2	135839626	135876443	-1
ENSG00000168502	275.459456434723	-0.874005085370044	0.19442693229366	1.25562810859646e-06	1.9290209100966e-05	MTCL1	microtubule crosslinking factor 1 [Source:HGNC Symbol;Acc:HGNC:29121]	18	8705661	8832778	1
ENSG00000169515	383.662250934643	-0.836757121422984	0.185643618608478	1.25822308045034e-06	1.93130597304688e-05	CCDC8	coiled-coil domain containing 8 [Source:HGNC Symbol;Acc:HGNC:25367]	19	46410329	46413564	-1
ENSG00000101230	4637.39132064986	-0.88489660509233	0.197147936411286	1.26391162897198e-06	1.9383313170083e-05	ISM1	isthmin 1 [Source:HGNC Symbol;Acc:HGNC:16213]	20	13221274	13300651	1
ENSG00000147642	412.556787164984	-1.00420861133035	0.226998181096527	1.26618675330552e-06	1.94011409643131e-05	SYBU	syntabulin [Source:HGNC Symbol;Acc:HGNC:26011]	8	109573978	109691791	-1
ENSG00000230630	1035.29264232254	-0.867991095086829	0.192839978443988	1.32157516836359e-06	2.02143036936456e-05	DNM3OS	DNM3 opposite strand/antisense RNA [Source:HGNC Symbol;Acc:HGNC:41228]	1	172138397	172144840	-1
ENSG00000211445	2954.70706239754	-0.73543595921746	0.161484030826334	1.33592769934093e-06	2.04159257610936e-05	GPX3	glutathione peroxidase 3 [Source:HGNC Symbol;Acc:HGNC:4555]	5	151020438	151028992	1
ENSG00000108602	91.0646097544028	-1.9781803596736	0.468839153927856	1.34707617505418e-06	2.05682725607879e-05	ALDH3A1	aldehyde dehydrogenase 3 family member A1 [Source:HGNC Symbol;Acc:HGNC:405]	17	19737984	19748943	-1
ENSG00000162430	2036.5442688873	-0.693729360665085	0.152875017956829	1.3651521366483e-06	2.08260348265411e-05	SELENON	selenoprotein N [Source:HGNC Symbol;Acc:HGNC:15999]	1	25800176	25818221	1
ENSG00000117122	100.421447291443	-1.86205231194839	0.434720548302366	1.40021057377423e-06	2.13421956074311e-05	MFAP2	microfibril associated protein 2 [Source:HGNC Symbol;Acc:HGNC:7033]	1	16974502	16980632	-1
ENSG00000163520	553.965119493849	-0.782914893361522	0.173904033242629	1.4154663475582e-06	2.15370739113197e-05	FBLN2	fibulin 2 [Source:HGNC Symbol;Acc:HGNC:3601]	3	13549125	13638422	1
ENSG00000137216	1297.47013029943	0.632129587400369	0.136911825578963	1.41964056100377e-06	2.15817545442222e-05	TMEM63B	transmembrane protein 63B [Source:HGNC Symbol;Acc:HGNC:17735]	6	44126914	44155519	1
ENSG00000101003	94.3358810750408	-1.70110265256017	0.40050669932851	1.42278698379287e-06	2.15969244354819e-05	GINS1	GINS complex subunit 1 [Source:HGNC Symbol;Acc:HGNC:28980]	20	25407673	25452628	1
ENSG00000234678	13.8128771974064	6.05358472151108	1.44513576571985	1.43306775982862e-06	2.17290456766362e-05	ELF3-AS1	ELF3 antisense RNA 1 [Source:HGNC Symbol;Acc:HGNC:40211]	1	201995696	202010463	-1
ENSG00000078804	1342.82073050899	0.680250713322137	0.150741618596351	1.43752022327374e-06	2.17776195770845e-05	TP53INP2	tumor protein p53 inducible nuclear protein 2 [Source:HGNC Symbol;Acc:HGNC:16104]	20	34704339	34713439	1
ENSG00000110435	710.739126255251	0.662890025672818	0.145202672553387	1.45973881097228e-06	2.20950222629546e-05	PDHX	pyruvate dehydrogenase complex component X [Source:HGNC Symbol;Acc:HGNC:21350]	11	34915829	35020591	1
ENSG00000112499	28.740114100115	2.86777885113808	0.668741297567465	1.48566715589622e-06	2.2467977621303e-05	SLC22A2	solute carrier family 22 member 2 [Source:HGNC Symbol;Acc:HGNC:10966]	6	160171061	160277638	-1
ENSG00000101974	1366.88753593662	0.67569800371275	0.147850740889507	1.51857386505987e-06	2.29457300563682e-05	ATP11C	ATPase phospholipid transporting 11C [Source:HGNC Symbol;Acc:HGNC:13554]	X	139726346	139945276	-1
ENSG00000099860	406.721328531637	-0.861580930010961	0.195312004204585	1.52582353267506e-06	2.30153848955493e-05	GADD45B	growth arrest and DNA damage inducible beta [Source:HGNC Symbol;Acc:HGNC:4096]	19	2476122	2478259	1
ENSG00000170801	289.406373259031	-0.915197213609	0.206107259034549	1.53020210780242e-06	2.30566140324325e-05	HTRA3	HtrA serine peptidase 3 [Source:HGNC Symbol;Acc:HGNC:30406]	4	8269754	8307098	1
ENSG00000162241	225.483155945021	0.946384559543462	0.213079344903952	1.53120141363519e-06	2.30566140324325e-05	SLC25A45	solute carrier family 25 member 45 [Source:HGNC Symbol;Acc:HGNC:27442]	11	65375192	65383701	-1
ENSG00000142230	943.408684194306	-0.683223108185514	0.150450631396983	1.53674290554141e-06	2.31200914960531e-05	SAE1	SUMO1 activating enzyme subunit 1 [Source:HGNC Symbol;Acc:HGNC:30660]	19	47113274	47210636	1
ENSG00000081320	1039.06831831551	-1.14820942966597	0.269239936474688	1.54950980439142e-06	2.32920710854941e-05	STK17B	serine/threonine kinase 17b [Source:HGNC Symbol;Acc:HGNC:11396]	2	196133583	196176503	-1
ENSG00000108551	591.049466641681	2.60436061058335	0.625862679535296	1.56457399568116e-06	2.3498257332207e-05	RASD1	ras related dexamethasone induced 1 [Source:HGNC Symbol;Acc:HGNC:15828]	17	17494437	17496395	-1
ENSG00000006282	649.548567682451	-0.808588766196285	0.18004926696413	1.57032237743563e-06	2.3544033787915e-05	SPATA20	spermatogenesis associated 20 [Source:HGNC Symbol;Acc:HGNC:26125]	17	50543058	50555852	1
ENSG00000139263	1034.48721796736	-0.875231415650766	0.196294290921453	1.58084683013533e-06	2.36814657878606e-05	LRIG3	leucine rich repeats and immunoglobulin like domains 3 [Source:HGNC Symbol;Acc:HGNC:30991]	12	58872149	58920522	-1
ENSG00000179542	122.661857602838	1.51608774901048	0.356266754588373	1.5839268443103e-06	2.3707238098059e-05	SLITRK4	SLIT and NTRK like family member 4 [Source:HGNC Symbol;Acc:HGNC:23502]	X	143622790	143636101	-1
ENSG00000115902	3124.53319176953	-0.737330848601073	0.163895505852635	1.58660743440687e-06	2.37269929963572e-05	SLC1A4	solute carrier family 1 member 4 [Source:HGNC Symbol;Acc:HGNC:10942]	2	64988477	65023865	1
ENSG00000164161	54.737964469439	-2.8787518023037	0.703814839752787	1.62098843017839e-06	2.42203729708831e-05	HHIP	hedgehog interacting protein [Source:HGNC Symbol;Acc:HGNC:14866]	4	144646156	144745271	1
ENSG00000119383	1719.41454147845	-0.607191397676599	0.133339951122158	1.62557238999878e-06	2.4267918886462e-05	PTPA	protein phosphatase 2 phosphatase activator [Source:HGNC Symbol;Acc:HGNC:9308]	9	129110950	129148946	1
ENSG00000104783	283.658387195105	-0.873431827659696	0.198335233906381	1.6269998048138e-06	2.4267918886462e-05	KCNN4	potassium calcium-activated channel subfamily N member 4 [Source:HGNC Symbol;Acc:HGNC:6293]	19	43766533	43781257	-1
ENSG00000160584	1698.2500247495	0.622290058172619	0.136075154316012	1.62834576459027e-06	2.4267918886462e-05	SIK3	SIK family kinase 3 [Source:HGNC Symbol;Acc:HGNC:29165]	11	116843402	117098437	-1
ENSG00000155660	3669.01406890765	0.592826140396905	0.128691422044606	1.656913941383e-06	2.46725947018747e-05	PDIA4	protein disulfide isomerase family A member 4 [Source:HGNC Symbol;Acc:HGNC:30167]	7	149003062	149028662	-1
ENSG00000004399	723.737248248973	-0.824129643348276	0.184180207955434	1.67928362645616e-06	2.49843588690411e-05	PLXND1	plexin D1 [Source:HGNC Symbol;Acc:HGNC:9107]	3	129555175	129606818	-1
ENSG00000124749	31.7338984173466	-2.43747427395208	0.577486331785401	1.70576275011141e-06	2.53566795172146e-05	COL21A1	collagen type XXI alpha 1 chain [Source:HGNC Symbol;Acc:HGNC:17025]	6	56056590	56394094	-1
ENSG00000177409	16213.702372564	0.974544864000654	0.220494861899685	1.71040406552548e-06	2.54040167722043e-05	SAMD9L	sterile alpha motif domain containing 9 like [Source:HGNC Symbol;Acc:HGNC:1349]	7	93130056	93148385	-1
ENSG00000080986	191.420221746949	-1.38812014016981	0.328906895950518	1.7167163437653e-06	2.5476070541477e-05	NDC80	NDC80 kinetochore complex component [Source:HGNC Symbol;Acc:HGNC:16909]	18	2571557	2616635	1
ENSG00000013619	396.9124355699	-1.00886341207856	0.232728210459996	1.72187521529651e-06	2.55308997696643e-05	MAMLD1	mastermind like domain containing 1 [Source:HGNC Symbol;Acc:HGNC:2568]	X	150361422	150514178	1
ENSG00000136108	836.334670368221	-1.30146957238643	0.313640797246804	1.74670706160083e-06	2.58770866891535e-05	CKAP2	cytoskeleton associated protein 2 [Source:HGNC Symbol;Acc:HGNC:1990]	13	52455429	52476628	1
ENSG00000146278	2208.75069744975	1.1377259368161	0.26366395670962	1.76002057886186e-06	2.60521891626607e-05	PNRC1	proline rich nuclear receptor coactivator 1 [Source:HGNC Symbol;Acc:HGNC:17278]	6	89080751	89085160	1
ENSG00000171791	222.552332069976	1.03173190150242	0.235717642691603	1.77118061975876e-06	2.61951454340402e-05	BCL2	BCL2 apoptosis regulator [Source:HGNC Symbol;Acc:HGNC:990]	18	63123346	63320128	-1
ENSG00000187193	662.926846561989	2.18884372607657	0.52039607269247	1.78280553562061e-06	2.63447289191665e-05	MT1X	metallothionein 1X [Source:HGNC Symbol;Acc:HGNC:7405]	16	56682470	56684196	1
ENSG00000161800	637.994228759793	-1.01131808182982	0.233598843708304	1.78949532911769e-06	2.64211939490476e-05	RACGAP1	Rac GTPase activating protein 1 [Source:HGNC Symbol;Acc:HGNC:9804]	12	49976923	50033136	-1
ENSG00000095596	13.5923828007152	7.47999384554482	2.62970702039269	1.82740579306455e-06	2.69581005191764e-05	CYP26A1	cytochrome P450 family 26 subfamily A member 1 [Source:HGNC Symbol;Acc:HGNC:2603]	10	93073475	93077885	1
ENSG00000128573	310.623492468958	-0.94998008037216	0.219146743052421	1.83118812727257e-06	2.69910628700354e-05	FOXP2	forkhead box P2 [Source:HGNC Symbol;Acc:HGNC:13875]	7	114086327	114693772	1
ENSG00000112902	144.542210547361	-1.29955537466932	0.310453487246295	1.88134767708588e-06	2.77069758828939e-05	SEMA5A	semaphorin 5A [Source:HGNC Symbol;Acc:HGNC:10736]	5	9035033	9546075	-1
ENSG00000138594	3604.36659610712	0.612950008770299	0.134811839082394	1.89420898731675e-06	2.78728456640018e-05	TMOD3	tropomodulin 3 [Source:HGNC Symbol;Acc:HGNC:11873]	15	51829628	51947295	1
ENSG00000114738	704.10187990106	-0.790873369255077	0.1784067467921	1.90522609940748e-06	2.80113216655719e-05	MAPKAPK3	MAPK activated protein kinase 3 [Source:HGNC Symbol;Acc:HGNC:6888]	3	50611520	50649291	1
ENSG00000184304	253.44561838038	-1.06033946140914	0.244919641209742	1.9215879582713e-06	2.82280785411766e-05	PRKD1	protein kinase D1 [Source:HGNC Symbol;Acc:HGNC:9407]	14	29576479	30191898	-1
ENSG00000273604	73.4479903104089	1.43651777495118	0.338163985917122	1.94664421160315e-06	2.85720834324277e-05	EPOP	elongin BC and polycomb repressive complex 2 associated protein [Source:HGNC Symbol;Acc:HGNC:34493]	17	38671703	38674957	-1
ENSG00000159322	1720.75572858974	0.601088382601266	0.132205257943131	1.95899231619374e-06	2.87291413098993e-05	ADPGK	ADP dependent glucokinase [Source:HGNC Symbol;Acc:HGNC:25250]	15	72751369	72785846	-1
ENSG00000246695	369.340194002632	0.895226484937967	0.203050182279567	1.97924740031109e-06	2.90017957304407e-05	RASSF8-AS1	RASSF8 antisense RNA 1 [Source:HGNC Symbol;Acc:HGNC:48637]	12	25936683	25959765	-1
ENSG00000135378	127.590938245553	1.71536099089777	0.403687502595899	1.99392492759986e-06	2.91790897650875e-05	PRRG4	proline rich and Gla domain 4 [Source:HGNC Symbol;Acc:HGNC:30799]	11	32829927	32858120	1
ENSG00000279903	16.4919780653231	4.76572880260452	1.09226592353185	1.99513088691201e-06	2.91790897650875e-05	AP006248.3	TEC	8	17500012	17500605	1
ENSG00000143952	1048.08500159274	0.64155822538377	0.141296251634907	1.99636715545962e-06	2.91790897650875e-05	VPS54	VPS54 subunit of GARP complex [Source:HGNC Symbol;Acc:HGNC:18652]	2	63892146	64019428	-1
ENSG00000112964	332.198370712575	-1.09658057232974	0.255522839892993	2.025139251063e-06	2.95748351095357e-05	GHR	growth hormone receptor [Source:HGNC Symbol;Acc:HGNC:4263]	5	42423439	42721878	1
ENSG00000183908	14.2380255092621	7.40286203745861	2.86949910399528	2.04664959723827e-06	2.98639573448064e-05	LRRC55	leucine rich repeat containing 55 [Source:HGNC Symbol;Acc:HGNC:32324]	11	57181747	57191717	1
ENSG00000124006	777.542429059389	-0.653059319673119	0.144316256766517	2.05435434025432e-06	2.99337824727122e-05	OBSL1	obscurin like cytoskeletal adaptor 1 [Source:HGNC Symbol;Acc:HGNC:29092]	2	219550728	219571859	-1
ENSG00000182197	1748.42335883316	0.705367665257602	0.156427587168541	2.05486824682207e-06	2.99337824727122e-05	EXT1	exostosin glycosyltransferase 1 [Source:HGNC Symbol;Acc:HGNC:3512]	8	117794490	118111853	-1
ENSG00000162302	355.151453651066	-0.797585569527151	0.180755384285762	2.06144173806681e-06	3.00044737785233e-05	RPS6KA4	ribosomal protein S6 kinase A4 [Source:HGNC Symbol;Acc:HGNC:10433]	11	64359148	64372215	1
ENSG00000105185	834.830779712472	0.739497878711732	0.165278119672918	2.06359444866031e-06	3.00107559643785e-05	PDCD5	programmed cell death 5 [Source:HGNC Symbol;Acc:HGNC:8764]	19	32581190	32587453	1
ENSG00000221963	9099.96790314216	0.949381370132742	0.217341276883674	2.06732769790419e-06	3.00399942236295e-05	APOL6	apolipoprotein L6 [Source:HGNC Symbol;Acc:HGNC:14870]	22	35648446	35668404	1
ENSG00000166592	80.6243335176233	2.23317334083594	0.544478602516469	2.09683630889608e-06	3.04434094239974e-05	RRAD	RRAD, Ras related glycolysis inhibitor and calcium channel regulator [Source:HGNC Symbol;Acc:HGNC:10446]	16	66921679	66925536	-1
ENSG00000108518	3756.49896260857	-0.635644250265691	0.141465081192084	2.0994912207506e-06	3.04565960201565e-05	PFN1	profilin 1 [Source:HGNC Symbol;Acc:HGNC:8881]	17	4945652	4949061	-1
ENSG00000093009	108.743744752338	-2.21134944639119	0.544338267653264	2.10691302458631e-06	3.05388548709157e-05	CDC45	cell division cycle 45 [Source:HGNC Symbol;Acc:HGNC:1739]	22	19479457	19520612	1
ENSG00000163485	397.487942239179	-1.14377158862855	0.266059550923754	2.1164723334802e-06	3.0651933620344e-05	ADORA1	adenosine A1 receptor [Source:HGNC Symbol;Acc:HGNC:262]	1	203090654	203167405	1
ENSG00000010610	101.881709331546	-1.4323968264324	0.337930149299113	2.12288133664363e-06	3.07192380639461e-05	CD4	CD4 molecule [Source:HGNC Symbol;Acc:HGNC:1678]	12	6786858	6820799	1
ENSG00000146232	201.379442900278	1.3844825333796	0.326071658073425	2.12757549960381e-06	3.07616368048023e-05	NFKBIE	NFKB inhibitor epsilon [Source:HGNC Symbol;Acc:HGNC:7799]	6	44258166	44265788	-1
ENSG00000116406	4706.24288108348	0.68948708050794	0.158173038888275	2.15708745773993e-06	3.1162497100755e-05	EDEM3	ER degradation enhancing alpha-mannosidase like protein 3 [Source:HGNC Symbol;Acc:HGNC:16787]	1	184690237	184754907	-1
ENSG00000166851	187.76245196952	-1.73232307471887	0.440521859511493	2.16143366292983e-06	3.1199436076579e-05	PLK1	polo like kinase 1 [Source:HGNC Symbol;Acc:HGNC:9077]	16	23677656	23690367	1
ENSG00000115828	118.89656857261	1.3615842684729	0.321584598064841	2.19331478192803e-06	3.1633440738196e-05	QPCT	glutaminyl-peptide cyclotransferase [Source:HGNC Symbol;Acc:HGNC:9753]	2	37342827	37373322	1
ENSG00000174738	2662.81526757963	0.668989709053495	0.14785329339063	2.19711797957761e-06	3.16621043056981e-05	NR1D2	nuclear receptor subfamily 1 group D member 2 [Source:HGNC Symbol;Acc:HGNC:7963]	3	23945286	23980617	1
ENSG00000189184	773.527978441614	-1.26581154036999	0.301860840801207	2.20261648444663e-06	3.17151309985928e-05	PCDH18	protocadherin 18 [Source:HGNC Symbol;Acc:HGNC:14268]	4	137518918	137532494	-1
ENSG00000108700	625.400398736635	4.58822661473936	1.15193275842137	2.23562481385864e-06	3.21638530356874e-05	CCL8	C-C motif chemokine ligand 8 [Source:HGNC Symbol;Acc:HGNC:10635]	17	34319435	34321402	1
ENSG00000213722	404.195985913097	-0.858265759467892	0.195238073443536	2.23925226705034e-06	3.21894820944409e-05	DDAH2	dimethylarginine dimethylaminohydrolase 2 [Source:HGNC Symbol;Acc:HGNC:2716]	6	31727038	31730617	-1
ENSG00000228794	321.153905921081	1.00555138623039	0.231141347985421	2.25059163720664e-06	3.23258372141451e-05	LINC01128	long intergenic non-protein coding RNA 1128 [Source:HGNC Symbol;Acc:HGNC:49377]	1	825138	859446	1
ENSG00000224826	14.4219375206111	5.86504040186224	1.44274231483554	2.27077683942098e-06	3.25889183119206e-05	AC019109.1	ubiquitin specific peptidase 21 (USP21) pseudogene	2	224169664	224171537	1
ENSG00000187498	5596.23254251562	-0.590994010929198	0.130876627203452	2.34031334096624e-06	3.35592464855496e-05	COL4A1	collagen type IV alpha 1 chain [Source:HGNC Symbol;Acc:HGNC:2202]	13	110148963	110307157	-1
ENSG00000126860	224.757149447889	-1.06735613911633	0.252719864774834	2.34717782063415e-06	3.36300243700884e-05	EVI2A	ecotropic viral integration site 2A [Source:HGNC Symbol;Acc:HGNC:3499]	17	31317560	31321884	-1
ENSG00000163703	441.264630274262	0.838034197890871	0.191861717088731	2.37274914585803e-06	3.39684949559331e-05	CRELD1	cysteine rich with EGF like domains 1 [Source:HGNC Symbol;Acc:HGNC:14630]	3	9933816	9945406	1
ENSG00000158636	675.837296561829	0.800702123405583	0.182872238880373	2.39643191818383e-06	3.4251297833911e-05	EMSY	EMSY transcriptional repressor, BRCA2 interacting [Source:HGNC Symbol;Acc:HGNC:18071]	11	76444923	76553025	1
ENSG00000124731	286.025105845649	2.94388749235052	0.755675441304651	2.45097045025362e-06	3.49989211901336e-05	TREM1	triggering receptor expressed on myeloid cells 1 [Source:HGNC Symbol;Acc:HGNC:17760]	6	41267926	41286682	-1
ENSG00000197249	27083.1156560514	1.7579504497873	0.422678748246396	2.45275458475329e-06	3.49989211901336e-05	SERPINA1	serpin family A member 1 [Source:HGNC Symbol;Acc:HGNC:8941]	14	94376747	94390693	-1
ENSG00000176697	193.800360450903	1.31396035616042	0.320220779695878	2.48039230047319e-06	3.53643504033942e-05	BDNF	brain derived neurotrophic factor [Source:HGNC Symbol;Acc:HGNC:1033]	11	27654893	27722058	-1
ENSG00000143891	174.230679538905	-1.29431153412585	0.306275061571073	2.51220683687761e-06	3.57886851426756e-05	GALM	galactose mutarotase [Source:HGNC Symbol;Acc:HGNC:24063]	2	38666081	38741237	1
ENSG00000128245	1834.50017911242	-0.596813147247703	0.133347842822696	2.55953735038378e-06	3.64331859417485e-05	YWHAH	tyrosine 3-monooxygenase/tryptophan 5-monooxygenase activation protein eta [Source:HGNC Symbol;Acc:HGNC:12853]	22	31944522	31957603	1
ENSG00000154217	543.920063230951	1.11549770685163	0.264572547739655	2.59387766400368e-06	3.68918799569594e-05	PITPNC1	phosphatidylinositol transfer protein cytoplasmic 1 [Source:HGNC Symbol;Acc:HGNC:21045]	17	67377281	67697261	1
ENSG00000137834	1643.41018403278	-0.594227563425407	0.13292749391788	2.60060569211196e-06	3.69574257973564e-05	SMAD6	SMAD family member 6 [Source:HGNC Symbol;Acc:HGNC:6772]	15	66702236	66782849	1
ENSG00000109881	110.432323316983	-1.35255454227376	0.322350517596569	2.60345951042879e-06	3.69678529994681e-05	CCDC34	coiled-coil domain containing 34 [Source:HGNC Symbol;Acc:HGNC:25079]	11	27330827	27363234	-1
ENSG00000119714	425.178563400131	1.08961978770814	0.252207933414355	2.61467456375451e-06	3.70968920815194e-05	GPR68	G protein-coupled receptor 68 [Source:HGNC Symbol;Acc:HGNC:4519]	14	91232532	91253925	-1
ENSG00000140297	155.119217604778	-1.31384664490038	0.318327888632792	2.66682877115888e-06	3.7806092099754e-05	GCNT3	glucosaminyl (N-acetyl) transferase 3, mucin type [Source:HGNC Symbol;Acc:HGNC:4205]	15	59594875	59640239	1
ENSG00000177674	789.684150113522	0.807949405421714	0.180960271422399	2.69296612817488e-06	3.81456136287453e-05	AGTRAP	angiotensin II receptor associated protein [Source:HGNC Symbol;Acc:HGNC:13539]	1	11736084	11754802	1
ENSG00000006042	922.611780761728	-0.633259593678323	0.142375736388434	2.69850942982494e-06	3.81631541547481e-05	TMEM98	transmembrane protein 98 [Source:HGNC Symbol;Acc:HGNC:24529]	17	32927910	32945106	1
ENSG00000171812	1909.89905595559	-0.810255640841591	0.185872319098726	2.69858169827404e-06	3.81631541547481e-05	COL8A2	collagen type VIII alpha 2 chain [Source:HGNC Symbol;Acc:HGNC:2216]	1	36095239	36125222	-1
ENSG00000171729	68.6718499620895	1.59968721891582	0.39121622817596	2.72048923829352e-06	3.84417916111217e-05	TMEM51	transmembrane protein 51 [Source:HGNC Symbol;Acc:HGNC:25488]	1	15152532	15220478	1
ENSG00000125520	440.170341017103	-0.819484946065704	0.188475134033385	2.76490783629609e-06	3.90378120983764e-05	SLC2A4RG	SLC2A4 regulator [Source:HGNC Symbol;Acc:HGNC:15930]	20	63739776	63744050	1
ENSG00000197548	622.723920358246	0.810285869505823	0.182291368402634	2.77241461383147e-06	3.91121307616338e-05	ATG7	autophagy related 7 [Source:HGNC Symbol;Acc:HGNC:16935]	3	11272309	11557665	1
ENSG00000148484	1517.11378253553	-0.617405829959238	0.13811609355586	2.78364076603294e-06	3.9238758316343e-05	RSU1	Ras suppressor protein 1 [Source:HGNC Symbol;Acc:HGNC:10464]	10	16590611	16817463	-1
ENSG00000110811	1131.15748117617	-0.702068894124612	0.15996895066809	2.8091461839343e-06	3.95663021076433e-05	P3H3	prolyl 3-hydroxylase 3 [Source:HGNC Symbol;Acc:HGNC:19318]	12	6828407	6839847	1
ENSG00000197632	15.4124613286125	7.34817868441634	2.59461181475912	2.88945946644109e-06	4.06646527169761e-05	SERPINB2	serpin family B member 2 [Source:HGNC Symbol;Acc:HGNC:8584]	18	63871692	63903888	1
ENSG00000106948	358.934576292057	-0.85249586064147	0.197180134308401	2.89429435925475e-06	4.06998473728429e-05	AKNA	AT-hook transcription factor [Source:HGNC Symbol;Acc:HGNC:24108]	9	114334156	114394405	-1
ENSG00000066084	1590.23458863526	0.749540047080713	0.171662403540671	2.93554500490696e-06	4.12466545129433e-05	DIP2B	disco interacting protein 2 homolog B [Source:HGNC Symbol;Acc:HGNC:29284]	12	50504985	50748657	1
ENSG00000087245	17001.0080989718	0.715452569995197	0.161324427583576	2.97227523991142e-06	4.17291170356968e-05	MMP2	matrix metallopeptidase 2 [Source:HGNC Symbol;Acc:HGNC:7166]	16	55389700	55506691	1
ENSG00000240694	112.29812447712	-1.23458936681844	0.295622260621825	2.97941866789785e-06	4.17957548770192e-05	PNMA2	PNMA family member 2 [Source:HGNC Symbol;Acc:HGNC:9159]	8	26504701	26514092	-1
ENSG00000109805	311.707406317977	-2.40492760830621	0.626872915590511	3.04298054363698e-06	4.26530962535353e-05	NCAPG	non-SMC condensin I complex subunit G [Source:HGNC Symbol;Acc:HGNC:24304]	4	17810979	17844865	1
ENSG00000158270	2040.44274646389	0.911248329342508	0.21199272428444	3.07079422606899e-06	4.30040251329996e-05	COLEC12	collectin subfamily member 12 [Source:HGNC Symbol;Acc:HGNC:16016]	18	316737	500722	-1
ENSG00000139163	1380.67375904549	0.690450107381383	0.157470930272832	3.07294920661338e-06	4.30040251329996e-05	ETNK1	ethanolamine kinase 1 [Source:HGNC Symbol;Acc:HGNC:24649]	12	22625075	22690665	1
ENSG00000147955	982.312060085891	-0.607911225439362	0.137417896617075	3.09442082066511e-06	4.32697801523156e-05	SIGMAR1	sigma non-opioid intracellular receptor 1 [Source:HGNC Symbol;Acc:HGNC:8157]	9	34634722	34637809	-1
ENSG00000171320	158.379791038908	-1.66649808133162	0.42245336622185	3.10837082070886e-06	4.33952457971981e-05	ESCO2	establishment of sister chromatid cohesion N-acetyltransferase 2 [Source:HGNC Symbol;Acc:HGNC:27230]	8	27771949	27812640	1
ENSG00000204219	486.568934006725	-0.799788535341139	0.185152742233922	3.11555353482923e-06	4.34607255894539e-05	TCEA3	transcription elongation factor A3 [Source:HGNC Symbol;Acc:HGNC:11615]	1	23380909	23424748	-1
ENSG00000166750	9042.64746452934	0.651793090419023	0.146768238356409	3.11914076452642e-06	4.34759852206612e-05	SLFN5	schlafen family member 5 [Source:HGNC Symbol;Acc:HGNC:28286]	17	35243071	35273655	1
ENSG00000138593	2888.38642993759	0.697208341826397	0.155022477456757	3.12287272773766e-06	4.34932362248895e-05	SECISBP2L	SECIS binding protein 2 like [Source:HGNC Symbol;Acc:HGNC:28997]	15	48988476	49046447	-1
ENSG00000149269	423.119849602585	-0.765402580630189	0.17637523964327	3.16583546389278e-06	4.40212703220881e-05	PAK1	p21 (RAC1) activated kinase 1 [Source:HGNC Symbol;Acc:HGNC:8590]	11	77321707	77474635	-1
ENSG00000152253	54.3207662516258	-2.31881569399708	0.585997661659845	3.1876035198315e-06	4.42886395022326e-05	SPC25	SPC25 component of NDC80 kinetochore complex [Source:HGNC Symbol;Acc:HGNC:24031]	2	168834132	168913371	-1
ENSG00000173039	3180.458175835	0.915146369763711	0.214548526581236	3.20772183821369e-06	4.45326796918249e-05	RELA	RELA proto-oncogene, NF-kB subunit [Source:HGNC Symbol;Acc:HGNC:9955]	11	65653597	65663090	-1
ENSG00000169155	694.764324877221	0.672669805219928	0.152938904515379	3.21501250398886e-06	4.459838745589e-05	ZBTB43	zinc finger and BTB domain containing 43 [Source:HGNC Symbol;Acc:HGNC:17908]	9	126805006	126838210	1
ENSG00000099260	2094.70238193091	1.03408442210383	0.247183364896161	3.22804064689192e-06	4.47435172971815e-05	PALMD	palmdelphin [Source:HGNC Symbol;Acc:HGNC:15846]	1	99646113	99694541	1
ENSG00000122641	20561.8967204739	2.25283508913913	0.569350362628023	3.23688369410346e-06	4.48188003060254e-05	INHBA	inhibin subunit beta A [Source:HGNC Symbol;Acc:HGNC:6066]	7	41667168	41705834	-1
ENSG00000009790	10.4842324168113	6.82676995979528	2.5605192180129	3.2386126274928e-06	4.48188003060254e-05	TRAF3IP3	TRAF3 interacting protein 3 [Source:HGNC Symbol;Acc:HGNC:30766]	1	209756032	209782320	1
ENSG00000103257	8434.38884030755	0.869310476516104	0.203395203156926	3.24254078194294e-06	4.48375762210461e-05	SLC7A5	solute carrier family 7 member 5 [Source:HGNC Symbol;Acc:HGNC:11063]	16	87830023	87869507	-1
ENSG00000146776	464.649032435262	1.04547542331724	0.245832240294516	3.29303298487695e-06	4.54996958457206e-05	ATXN7L1	ataxin 7 like 1 [Source:HGNC Symbol;Acc:HGNC:22210]	7	105605067	105876604	-1
ENSG00000125148	16599.224694566	1.61012742986632	0.392847960720805	3.30437617659528e-06	4.56202750524876e-05	MT2A	metallothionein 2A [Source:HGNC Symbol;Acc:HGNC:7406]	16	56608584	56609497	1
ENSG00000107821	479.087211050415	-0.855283666092888	0.1989861208108	3.34576713345672e-06	4.61551752421557e-05	KAZALD1	Kazal type serine peptidase inhibitor domain 1 [Source:HGNC Symbol;Acc:HGNC:25460]	10	101061841	101068131	1
ENSG00000013588	1153.91899993785	0.872002857229126	0.201090886816314	3.43408158188353e-06	4.7336032050042e-05	GPRC5A	G protein-coupled receptor class C group 5 member A [Source:HGNC Symbol;Acc:HGNC:9836]	12	12890782	12917937	1
ENSG00000114784	808.382962118735	0.622180099252743	0.141305877470196	3.53547342302962e-06	4.86951422412066e-05	EIF1B	eukaryotic translation initiation factor 1B [Source:HGNC Symbol;Acc:HGNC:30792]	3	40309707	40312424	1
ENSG00000116237	2322.90742476984	-0.601132784015885	0.136009725112707	3.54554880343608e-06	4.87953705489463e-05	ICMT	isoprenylcysteine carboxyl methyltransferase [Source:HGNC Symbol;Acc:HGNC:5350]	1	6221193	6235972	-1
ENSG00000105829	678.813080090577	0.807740028918624	0.187573540721721	3.57288015805337e-06	4.91327376308965e-05	BET1	Bet1 golgi vesicular membrane trafficking protein [Source:HGNC Symbol;Acc:HGNC:14562]	7	93962762	94004382	-1
ENSG00000154655	121.00836174079	1.89301894109606	0.474781909419845	3.68843930940589e-06	5.06419812898508e-05	L3MBTL4	L3MBTL histone methyl-lysine binding protein 4 [Source:HGNC Symbol;Acc:HGNC:26677]	18	5954706	6415237	-1
ENSG00000167995	264.59437098386	1.01729613961093	0.239890381433538	3.69279484404124e-06	5.06618911845375e-05	BEST1	bestrophin 1 [Source:HGNC Symbol;Acc:HGNC:12703]	11	61950063	61965515	1
ENSG00000275342	107.713257488996	-2.13572956119927	0.537018504670685	3.70846783295647e-06	5.08369132101117e-05	PRAG1	PEAK1 related, kinase-activating pseudokinase 1 [Source:HGNC Symbol;Acc:HGNC:25438]	8	8317736	8386439	-1
ENSG00000125430	189.356105891566	1.12563441984504	0.265856178253722	3.74936308069528e-06	5.13571437848261e-05	HS3ST3B1	heparan sulfate-glucosamine 3-sulfotransferase 3B1 [Source:HGNC Symbol;Acc:HGNC:5198]	17	14301081	14349404	1
ENSG00000123992	830.341564626242	0.73113634576713	0.169062480839403	3.81093187135714e-06	5.21595125909375e-05	DNPEP	aspartyl aminopeptidase [Source:HGNC Symbol;Acc:HGNC:2981]	2	219373527	219400022	-1
ENSG00000104889	139.37075786102	-1.34333218658119	0.333034582538812	3.81737328180873e-06	5.22066964038422e-05	RNASEH2A	ribonuclease H2 subunit A [Source:HGNC Symbol;Acc:HGNC:18518]	19	12806556	12815201	1
ENSG00000026751	65.2681038132285	7.26691810254485	1.97807415832137	3.83488493158978e-06	5.24050850722029e-05	SLAMF7	SLAM family member 7 [Source:HGNC Symbol;Acc:HGNC:21394]	1	160739057	160754821	1
ENSG00000196584	87.9725437441912	-1.78345451395238	0.456002765552942	3.88962831083796e-06	5.31115496132197e-05	XRCC2	X-ray repair cross complementing 2 [Source:HGNC Symbol;Acc:HGNC:12829]	7	152644776	152676141	-1
ENSG00000160111	378.168966223137	2.44642606192567	0.611404630180096	3.91372197738586e-06	5.33987246632842e-05	CPAMD8	C3 and PZP like alpha-2-macroglobulin domain containing 8 [Source:HGNC Symbol;Acc:HGNC:23228]	19	16892947	17026815	-1
ENSG00000165434	1632.43350938607	0.746036873417005	0.173600816018818	3.92965987337616e-06	5.35742605254575e-05	PGM2L1	phosphoglucomutase 2 like 1 [Source:HGNC Symbol;Acc:HGNC:20898]	11	74330316	74398433	-1
ENSG00000197208	136.035890136787	1.25742102560473	0.302102507216997	3.94673555792174e-06	5.37230506818746e-05	SLC22A4	solute carrier family 22 member 4 [Source:HGNC Symbol;Acc:HGNC:10968]	5	132294394	132344190	1
ENSG00000011426	1505.50018855617	-2.23695130508796	0.594220541111664	4.01797427524242e-06	5.46500916048378e-05	ANLN	anillin actin binding protein [Source:HGNC Symbol;Acc:HGNC:14082]	7	36389821	36453791	1
ENSG00000162694	812.356285284969	-0.629085350708914	0.144474788652933	4.04156446839397e-06	5.492810571737e-05	EXTL2	exostosin like glycosyltransferase 2 [Source:HGNC Symbol;Acc:HGNC:3516]	1	100872372	100895179	-1
ENSG00000126785	298.223361891662	-1.04308656283376	0.248764730131026	4.05040491459593e-06	5.5005382006082e-05	RHOJ	ras homolog family member J [Source:HGNC Symbol;Acc:HGNC:688]	14	63204114	63293508	1
ENSG00000170955	525.435293277946	-0.795506532152098	0.187369710275408	4.08456741667215e-06	5.54261494509823e-05	CAVIN3	caveolae associated protein 3 [Source:HGNC Symbol;Acc:HGNC:9400]	11	6318946	6320532	-1
ENSG00000277632	162.761307637586	6.92388994199289	1.91216298640049	4.09188621995049e-06	5.54822861720659e-05	CCL3	C-C motif chemokine ligand 3 [Source:HGNC Symbol;Acc:HGNC:10627]	17	36088256	36090169	-1
ENSG00000186665	317.184306678431	1.29902367305999	0.326625926233749	4.10236886403067e-06	5.5581201151595e-05	C17orf58	chromosome 17 open reading frame 58 [Source:HGNC Symbol;Acc:HGNC:27568]	17	67991101	67996431	-1
ENSG00000112414	2603.45434640345	-0.636051461887556	0.146697629276132	4.11787773658752e-06	5.57480078360843e-05	ADGRG6	adhesion G protein-coupled receptor G6 [Source:HGNC Symbol;Acc:HGNC:13841]	6	142301854	142446266	1
ENSG00000174792	18.7213844161833	5.09805561917038	1.23569488407731	4.1444473986281e-06	5.60641809851654e-05	ODAPH	odontogenesis associated phosphoprotein [Source:HGNC Symbol;Acc:HGNC:26300]	4	75556048	75565885	1
ENSG00000261884	41.3994802288465	1.88997918975016	0.463439660860441	4.17505973195119e-06	5.64345089504131e-05	AC040162.1	novel transcript	16	67929614	67936017	-1
ENSG00000132561	521.591250508896	-1.11243875343245	0.267727962361591	4.33286318957404e-06	5.85221808184373e-05	MATN2	matrilin 2 [Source:HGNC Symbol;Acc:HGNC:6908]	8	97868840	98036724	1
ENSG00000116991	2172.23718155447	0.718183965297273	0.165651734294542	4.35258979313382e-06	5.87431178195623e-05	SIPA1L2	signal induced proliferation associated 1 like 2 [Source:HGNC Symbol;Acc:HGNC:23800]	1	232397965	232561558	-1
ENSG00000181744	753.681463609179	0.902295898120692	0.223598447302275	4.38361921020004e-06	5.91161393412669e-05	DIPK2A	divergent protein kinase domain 2A [Source:HGNC Symbol;Acc:HGNC:28490]	3	143971798	144048719	1
ENSG00000007174	30.4747993741132	-2.58126910535436	0.650238822178526	4.41022353350463e-06	5.94263482116688e-05	DNAH9	dynein axonemal heavy chain 9 [Source:HGNC Symbol;Acc:HGNC:2953]	17	11598470	11969748	1
ENSG00000260852	125.649119976217	1.14373838400346	0.279155855865514	4.41475406912718e-06	5.94263482116688e-05	FBXL19-AS1	FBXL19 antisense RNA 1 [Source:HGNC Symbol;Acc:HGNC:27557]	16	30919319	30923269	-1
ENSG00000086061	6127.52390240912	0.603956570581733	0.137822752233768	4.41684620532906e-06	5.94263482116688e-05	DNAJA1	DnaJ heat shock protein family (Hsp40) member A1 [Source:HGNC Symbol;Acc:HGNC:5229]	9	33025273	33039907	1
ENSG00000112139	473.753867361876	0.978704979718965	0.235459702161332	4.4488595248071e-06	5.98109202267243e-05	MDGA1	MAM domain containing glycosylphosphatidylinositol anchor 1 [Source:HGNC Symbol;Acc:HGNC:19267]	6	37630679	37699306	-1
ENSG00000143179	419.005079190988	-0.755145830244463	0.176117883775744	4.46314552130243e-06	5.99105992724792e-05	UCK2	uridine-cytidine kinase 2 [Source:HGNC Symbol;Acc:HGNC:12562]	1	165827614	165911618	1
ENSG00000158092	655.709505091124	0.630909137480584	0.145382720165086	4.48813641134821e-06	6.01997189266759e-05	NCK1	NCK adaptor protein 1 [Source:HGNC Symbol;Acc:HGNC:7664]	3	136862208	136951606	1
ENSG00000120217	916.440116760992	3.10013291140124	0.816256890216606	4.50796259383028e-06	6.04152779083175e-05	CD274	CD274 molecule [Source:HGNC Symbol;Acc:HGNC:17635]	9	5450503	5470566	1
ENSG00000134057	277.349348618023	-1.5469962540655	0.396414216232204	4.51113676874631e-06	6.04152779083175e-05	CCNB1	cyclin B1 [Source:HGNC Symbol;Acc:HGNC:1579]	5	69167135	69178245	1
ENSG00000116793	864.500147579935	0.628462590172695	0.147385337890566	4.5147130319026e-06	6.04167698674486e-05	PHTF1	putative homeodomain transcription factor 1 [Source:HGNC Symbol;Acc:HGNC:8939]	1	113696831	113759489	-1
ENSG00000138031	1129.72523337057	-0.597780081745961	0.136893266165067	4.5242209031223e-06	6.04975766010303e-05	ADCY3	adenylate cyclase 3 [Source:HGNC Symbol;Acc:HGNC:234]	2	24819169	24919839	-1
ENSG00000154229	3336.65995089454	-0.716349776441583	0.16672098022783	4.5970493783924e-06	6.14243295103665e-05	PRKCA	protein kinase C alpha [Source:HGNC Symbol;Acc:HGNC:9393]	17	66302613	66810743	1
ENSG00000168769	946.622680726675	0.748004833686045	0.174415432179431	4.69226984306889e-06	6.26006956798717e-05	TET2	tet methylcytosine dioxygenase 2 [Source:HGNC Symbol;Acc:HGNC:25941]	4	105145875	105279816	1
ENSG00000205413	13832.4950550536	0.966190129107892	0.231017840591285	4.70514177804436e-06	6.27244320976754e-05	SAMD9	sterile alpha motif domain containing 9 [Source:HGNC Symbol;Acc:HGNC:1348]	7	93099513	93118023	-1
ENSG00000198855	579.856940308566	0.944877213814567	0.225715984399163	4.76122851098641e-06	6.34236375447441e-05	FICD	FIC domain containing [Source:HGNC Symbol;Acc:HGNC:18416]	12	108515277	108525837	1
ENSG00000174808	543.622398813743	1.30201072852544	0.322106126097198	4.87891224474619e-06	6.48426774478958e-05	BTC	betacellulin [Source:HGNC Symbol;Acc:HGNC:1121]	4	74744759	74794523	-1
ENSG00000179300	41.4913352928091	-2.20112505603959	0.558179185085886	4.90483400854624e-06	6.51375404470836e-05	RTL3	retrotransposon Gag like 3 [Source:HGNC Symbol;Acc:HGNC:22997]	X	78656068	78659328	-1
ENSG00000169933	92.0312030308283	-1.49172585726748	0.372996076501086	4.91244726827763e-06	6.51455315618505e-05	FRMPD4	FERM and PDZ domain containing 4 [Source:HGNC Symbol;Acc:HGNC:29007]	X	11822423	12724523	1
ENSG00000104825	378.263478792767	0.744589960857869	0.174988177178908	4.91290783987116e-06	6.51455315618505e-05	NFKBIB	NFKB inhibitor beta [Source:HGNC Symbol;Acc:HGNC:7798]	19	38899700	38908893	1
ENSG00000105640	1689.38694076003	-0.607069650565162	0.140791656512427	4.94523906310631e-06	6.55244175861586e-05	RPL18A	ribosomal protein L18a [Source:HGNC Symbol;Acc:HGNC:10311]	19	17859910	17864153	1
ENSG00000100418	1441.56788311356	0.714869146710725	0.166532908398367	5.00573444704749e-06	6.62756200099978e-05	DESI1	desumoylating isopeptidase 1 [Source:HGNC Symbol;Acc:HGNC:24577]	22	41598028	41621043	-1
ENSG00000179222	5009.80338361187	-0.586117120345277	0.134510946554072	5.02499925429791e-06	6.64802063711629e-05	MAGED1	MAGE family member D1 [Source:HGNC Symbol;Acc:HGNC:6813]	X	51803007	51902357	1
ENSG00000118689	1948.049674672	0.607534096467553	0.140298425920369	5.06611140754765e-06	6.69733014506507e-05	FOXO3	forkhead box O3 [Source:HGNC Symbol;Acc:HGNC:3821]	6	108559835	108684774	1
ENSG00000170054	38.6839321776932	8.25164503069094	2.92563145972181	5.10224105118276e-06	6.73998312192983e-05	SERPINA9	serpin family A member 9 [Source:HGNC Symbol;Acc:HGNC:15995]	14	94462717	94479689	-1
ENSG00000135655	1789.24673976626	0.642420042056079	0.148868112306611	5.15776292945474e-06	6.80816897811524e-05	USP15	ubiquitin specific peptidase 15 [Source:HGNC Symbol;Acc:HGNC:12613]	12	62260338	62417431	1
ENSG00000141682	149.273846640554	1.22658376256379	0.29785531470852	5.28899921828772e-06	6.97115620452699e-05	PMAIP1	phorbol-12-myristate-13-acetate-induced protein 1 [Source:HGNC Symbol;Acc:HGNC:9108]	18	59899948	59904306	1
ENSG00000169436	17.9039996375236	4.52252430626876	1.12208989550662	5.28923533783862e-06	6.97115620452699e-05	COL22A1	collagen type XXII alpha 1 chain [Source:HGNC Symbol;Acc:HGNC:22989]	8	138588235	138914041	-1
ENSG00000081087	1804.1902350501	0.658295749732837	0.15412586675861	5.38458113410577e-06	7.09146081838386e-05	OSTM1	osteoclastogenesis associated transmembrane protein 1 [Source:HGNC Symbol;Acc:HGNC:21652]	6	108041409	108165854	-1
ENSG00000257315	468.405420427999	0.954957513061409	0.23125406056087	5.4097168780984e-06	7.1191874115775e-05	ZBED6	zinc finger BED-type containing 6 [Source:HGNC Symbol;Acc:HGNC:33273]	1	203795714	203854999	1
ENSG00000100503	1950.02046051028	0.709962181714881	0.16547035445136	5.42215399274309e-06	7.13017339151291e-05	NIN	ninein [Source:HGNC Symbol;Acc:HGNC:14906]	14	50719763	50831121	-1
ENSG00000162066	218.911176266076	-0.968368032403663	0.235325538124865	5.45401829305252e-06	7.16667045787166e-05	AMDHD2	amidohydrolase domain containing 2 [Source:HGNC Symbol;Acc:HGNC:24262]	16	2520357	2531422	1
ENSG00000067836	135.205394994699	-1.13647944262768	0.277834309516634	5.52261668432714e-06	7.24875676426715e-05	ROGDI	rogdi atypical leucine zipper [Source:HGNC Symbol;Acc:HGNC:29478]	16	4796968	4802950	-1
ENSG00000159873	909.025914210408	0.594450885532471	0.137716479600988	5.52480228233701e-06	7.24875676426715e-05	CCDC117	coiled-coil domain containing 117 [Source:HGNC Symbol;Acc:HGNC:26599]	22	28772674	28789301	1
ENSG00000092470	261.35165523837	-1.16653060018021	0.291063118126611	5.5780120668513e-06	7.31306739922451e-05	WDR76	WD repeat domain 76 [Source:HGNC Symbol;Acc:HGNC:25773]	15	43826980	43868412	1
ENSG00000183671	60.61513602359	-2.23135667150263	0.591428290048313	5.60833675089124e-06	7.34730037004438e-05	GPR1	G protein-coupled receptor 1 [Source:HGNC Symbol;Acc:HGNC:4463]	2	206175316	206218047	-1
ENSG00000187689	240.15417014777	3.43300856965715	0.936860771790432	5.71343085700193e-06	7.47375047663486e-05	AMTN	amelotin [Source:HGNC Symbol;Acc:HGNC:33188]	4	70518569	70532743	1
ENSG00000122870	2986.97200963515	-0.62968986261266	0.147502858317323	5.74512614347825e-06	7.50957755351051e-05	BICC1	BicC family RNA binding protein 1 [Source:HGNC Symbol;Acc:HGNC:19351]	10	58512872	58831435	1
ENSG00000184349	545.313114317441	-0.800228432615675	0.190708917069781	5.7813073735824e-06	7.54555813421829e-05	EFNA5	ephrin A5 [Source:HGNC Symbol;Acc:HGNC:3225]	5	107376889	107670937	-1
ENSG00000204287	78.2007841998933	1.81489201650611	0.465428771126544	5.80818226709393e-06	7.57496441221517e-05	HLA-DRA	major histocompatibility complex, class II, DR alpha [Source:HGNC Symbol;Acc:HGNC:4947]	6	32439878	32445046	1
ENSG00000174807	71.0687883519112	-1.65505099024957	0.416780463796694	5.89121493985402e-06	7.67751232483068e-05	CD248	CD248 molecule [Source:HGNC Symbol;Acc:HGNC:18219]	11	66314494	66317044	-1
ENSG00000197594	5396.35302440351	-0.768873435773122	0.180776943660974	6.01594920105977e-06	7.83421256302309e-05	ENPP1	ectonucleotide pyrophosphatase/phosphodiesterase 1 [Source:HGNC Symbol;Acc:HGNC:3356]	6	131808016	131895155	1
ENSG00000141084	608.331996062332	0.600607230325377	0.139228833145939	6.04933616637681e-06	7.87181154724719e-05	RANBP10	RAN binding protein 10 [Source:HGNC Symbol;Acc:HGNC:29285]	16	67723070	67806652	-1
ENSG00000170035	983.63927355019	-0.626889487177298	0.146517684057604	6.12109121156786e-06	7.95924440388581e-05	UBE2E3	ubiquitin conjugating enzyme E2 E3 [Source:HGNC Symbol;Acc:HGNC:12479]	2	180967248	181076585	1
ENSG00000103495	1561.22972590772	-0.61527944156828	0.14400954975526	6.18166201950491e-06	8.03201495038056e-05	MAZ	MYC associated zinc finger protein [Source:HGNC Symbol;Acc:HGNC:6914]	16	29806106	29811164	1
ENSG00000073150	162.913881249158	1.04954493969753	0.256636646192393	6.25731746009071e-06	8.11821760056561e-05	PANX2	pannexin 2 [Source:HGNC Symbol;Acc:HGNC:8600]	22	50170731	50180295	1
ENSG00000259354	76.7106051259794	6.54363963127863	1.820544623965	6.31469640927558e-06	8.18656961253073e-05	AC025580.2	novel transcript, antisense to SLC30A4	15	45448427	45513767	1
ENSG00000165507	464.495829414203	-1.10389546056274	0.27880075098299	6.33726094754098e-06	8.20864634308234e-05	DEPP1	DEPP1 autophagy regulator [Source:HGNC Symbol;Acc:HGNC:23355]	10	44970981	44978809	-1
ENSG00000243742	181.44336010428	1.00819441116671	0.247039925879756	6.34114046231112e-06	8.20864634308234e-05	RPLP0P2	ribosomal protein lateral stalk subunit P0 pseudogene 2 [Source:HGNC Symbol;Acc:HGNC:17960]	11	61615036	61639449	1
ENSG00000076108	2569.11494910683	0.673687124079279	0.159172043450869	6.51038530650933e-06	8.41524007335828e-05	BAZ2A	bromodomain adjacent to zinc finger domain 2A [Source:HGNC Symbol;Acc:HGNC:962]	12	56595596	56636816	-1
ENSG00000135111	224.957864695054	0.869275376103839	0.209792809706524	6.53154166185905e-06	8.43633273761751e-05	TBX3	T-box transcription factor 3 [Source:HGNC Symbol;Acc:HGNC:11602]	12	114670255	114684175	-1
ENSG00000210195	69.7955506680342	1.36526978486215	0.341604971819581	6.54175285996228e-06	8.43932621167538e-05	MT-TT	mitochondrially encoded tRNA-Thr (ACN) [Source:HGNC Symbol;Acc:HGNC:7499]	MT	15888	15953	1
ENSG00000122862	7004.52408125533	2.32615085635116	0.605696109346978	6.54353904810754e-06	8.43932621167538e-05	SRGN	serglycin [Source:HGNC Symbol;Acc:HGNC:9361]	10	69088103	69104805	1
ENSG00000107290	4727.47669357513	0.602447587580049	0.139822223661504	6.62376211393455e-06	8.52825967935667e-05	SETX	senataxin [Source:HGNC Symbol;Acc:HGNC:445]	9	132261356	132354986	-1
ENSG00000244509	779.129974738417	-0.615669788174935	0.144533757839473	6.62631586419458e-06	8.52825967935667e-05	APOBEC3C	apolipoprotein B mRNA editing enzyme catalytic subunit 3C [Source:HGNC Symbol;Acc:HGNC:17353]	22	39014257	39020352	1
ENSG00000163975	4036.92167287022	-0.623334046312528	0.146648081838296	6.62881629588374e-06	8.52825967935667e-05	MELTF	melanotransferrin [Source:HGNC Symbol;Acc:HGNC:7037]	3	196988621	197029817	-1
ENSG00000184178	267.560656288747	-1.02824997277961	0.253307286841023	6.63205833870944e-06	8.52825967935667e-05	SCFD2	sec1 family domain containing 2 [Source:HGNC Symbol;Acc:HGNC:30676]	4	52872982	53366066	-1
ENSG00000158473	66.2900676490523	1.36086899638351	0.341612377873975	6.72881141576402e-06	8.6399325962207e-05	CD1D	CD1d molecule [Source:HGNC Symbol;Acc:HGNC:1637]	1	158178030	158186427	1
ENSG00000152642	230.363407330113	-1.04286851718808	0.256717125281673	6.73691104951376e-06	8.64396747390518e-05	GPD1L	glycerol-3-phosphate dehydrogenase 1 like [Source:HGNC Symbol;Acc:HGNC:28956]	3	32105689	32168713	1
ENSG00000125347	1480.39833991465	1.9380581094567	0.499152309704718	6.78846440140759e-06	8.70047424569026e-05	IRF1	interferon regulatory factor 1 [Source:HGNC Symbol;Acc:HGNC:6116]	5	132481609	132490777	-1
ENSG00000168016	1501.2503079703	1.03709648649801	0.251619765370229	6.79514197717898e-06	8.70047424569026e-05	TRANK1	tetratricopeptide repeat and ankyrin repeat containing 1 [Source:HGNC Symbol;Acc:HGNC:29011]	3	36826820	36945098	-1
ENSG00000182326	27743.1817841558	0.986736704429105	0.24156740266001	6.79592012538288e-06	8.70047424569026e-05	C1S	complement C1s [Source:HGNC Symbol;Acc:HGNC:1247]	12	6988259	7071032	1
ENSG00000196196	20.1944997671401	-6.88462279212921	2.61332082628509	6.85934068802725e-06	8.77522550089003e-05	HRCT1	histidine rich carboxyl terminus 1 [Source:HGNC Symbol;Acc:HGNC:33872]	9	35906202	35907136	1
ENSG00000101310	1547.10581080405	0.701786219732954	0.165896352038211	6.9806407811348e-06	8.91732112092656e-05	SEC23B	SEC23 homolog B, coat complex II component [Source:HGNC Symbol;Acc:HGNC:10702]	20	18507520	18561415	1
ENSG00000140563	1316.03589820218	0.690059476380067	0.163861046852378	7.04497310798756e-06	8.99291332972029e-05	MCTP2	multiple C2 and transmembrane domain containing 2 [Source:HGNC Symbol;Acc:HGNC:25636]	15	94231538	94483952	1
ENSG00000147536	123.845740525005	-1.75106419014852	0.462810256774036	7.05085444491721e-06	8.99383679268627e-05	GINS4	GINS complex subunit 4 [Source:HGNC Symbol;Acc:HGNC:28226]	8	41529218	41545030	1
ENSG00000165195	270.402158580512	0.959310630644832	0.236567330201525	7.10095018922725e-06	9.04450463473744e-05	PIGA	phosphatidylinositol glycan anchor biosynthesis class A [Source:HGNC Symbol;Acc:HGNC:8957]	X	15319451	15335580	-1
ENSG00000176619	989.672060439621	-0.83854294274946	0.211826225174116	7.243842797131e-06	9.21977276303455e-05	LMNB2	lamin B2 [Source:HGNC Symbol;Acc:HGNC:6638]	19	2427638	2456959	-1
ENSG00000108352	94.3153291521345	1.21694665213081	0.304851688798203	7.29250669948011e-06	9.26818070836987e-05	RAPGEFL1	Rap guanine nucleotide exchange factor like 1 [Source:HGNC Symbol;Acc:HGNC:17428]	17	40177010	40195656	1
ENSG00000188130	266.095471074554	-0.84910042956978	0.207656599976719	7.31674719330461e-06	9.29137491087292e-05	MAPK12	mitogen-activated protein kinase 12 [Source:HGNC Symbol;Acc:HGNC:6874]	22	50245450	50261716	-1
ENSG00000146242	1327.35948689955	0.613209753048158	0.14430452375873	7.32141373374972e-06	9.29137491087292e-05	TPBG	trophoblast glycoprotein [Source:HGNC Symbol;Acc:HGNC:12004]	6	82363206	82370828	1
ENSG00000196391	176.240116462776	1.08823101858077	0.26890905340241	7.33772161470372e-06	9.30529831240646e-05	ZNF774	zinc finger protein 774 [Source:HGNC Symbol;Acc:HGNC:33108]	15	90352284	90369146	1
ENSG00000148218	658.927265944044	-0.630345479513095	0.148424416373485	7.50042854633866e-06	9.50472184320546e-05	ALAD	aminolevulinate dehydratase [Source:HGNC Symbol;Acc:HGNC:395]	9	113386312	113401290	-1
ENSG00000141452	433.482866225417	0.658338176903851	0.155557755787137	7.5459441268033e-06	9.55062777054953e-05	RMC1	regulator of MON1-CCZ1 [Source:HGNC Symbol;Acc:HGNC:24326]	18	23503470	23531822	1
ENSG00000162891	8.08609672140927	7.14505483049544	2.86000423224453	7.54760857247076e-06	9.55062777054953e-05	IL20	interleukin 20 [Source:HGNC Symbol;Acc:HGNC:6002]	1	206865354	206869223	1
ENSG00000174010	903.923423548248	0.734748374047834	0.1766663571075	7.61277310370881e-06	9.61912497169352e-05	KLHL15	kelch like family member 15 [Source:HGNC Symbol;Acc:HGNC:29347]	X	23983720	24027186	-1
ENSG00000174442	437.392732108906	-0.961766521567789	0.23499095189489	7.64456582347082e-06	9.65230226385668e-05	ZWILCH	zwilch kinetochore protein [Source:HGNC Symbol;Acc:HGNC:25468]	15	66504959	66550130	1
ENSG00000135919	292755.889637165	0.845090542875351	0.204518245845685	7.66237009029889e-06	9.66778200177581e-05	SERPINE2	serpin family E member 2 [Source:HGNC Symbol;Acc:HGNC:8951]	2	223975045	224039318	-1
ENSG00000111802	1068.3246217569	0.606972671990398	0.1431643960563	7.7757293847513e-06	9.80371607244457e-05	TDP2	tyrosyl-DNA phosphodiesterase 2 [Source:HGNC Symbol;Acc:HGNC:17768]	6	24649979	24666930	-1
ENSG00000128951	728.068437722755	-0.759204099655361	0.183984962017782	7.79860913070132e-06	9.82545862803749e-05	DUT	deoxyuridine triphosphatase [Source:HGNC Symbol;Acc:HGNC:3078]	15	48331011	48343373	1
ENSG00000143545	1914.68025286696	0.668186446371156	0.158936472417899	7.80950218973096e-06	9.83207867742518e-05	RAB13	RAB13, member RAS oncogene family [Source:HGNC Symbol;Acc:HGNC:9762]	1	153981617	153986358	-1
ENSG00000067113	2323.77060425104	-0.833816255310106	0.203717918223697	7.81985466903588e-06	9.83800908109515e-05	PLPP1	phospholipid phosphatase 1 [Source:HGNC Symbol;Acc:HGNC:9228]	5	55424854	55534969	-1
ENSG00000082641	13597.8788288364	0.710976119427492	0.169004866725453	7.82857093755212e-06	9.84187393209058e-05	NFE2L1	nuclear factor, erythroid 2 like 1 [Source:HGNC Symbol;Acc:HGNC:7781]	17	48048329	48061545	1
ENSG00000133055	218.668516388198	1.05443603122268	0.260656546750829	7.87743163546476e-06	9.89616537662817e-05	MYBPH	myosin binding protein H [Source:HGNC Symbol;Acc:HGNC:7552]	1	203167811	203175826	-1
ENSG00000173575	2558.51491056051	0.641963054754104	0.151549027594946	7.90022680434188e-06	9.91765693213171e-05	CHD2	chromodomain helicase DNA binding protein 2 [Source:HGNC Symbol;Acc:HGNC:1917]	15	92900189	93027996	1
ENSG00000149948	710.210469900629	1.10900577285308	0.275497416334449	7.91173674202983e-06	9.92496068854491e-05	HMGA2	high mobility group AT-hook 2 [Source:HGNC Symbol;Acc:HGNC:5009]	12	65824131	65966295	1
ENSG00000168546	125.907968816628	1.96903872862219	0.516458285035653	7.93004077025661e-06	9.94077073407365e-05	GFRA2	GDNF family receptor alpha 2 [Source:HGNC Symbol;Acc:HGNC:4244]	8	21690398	21812357	-1
ENSG00000196230	11307.1622331203	-0.669313150988762	0.160116960510909	7.97110639233353e-06	9.98507055769539e-05	TUBB	tubulin beta class I [Source:HGNC Symbol;Acc:HGNC:20778]	6	30720352	30725426	1
ENSG00000117479	289.621682320429	0.984608850796602	0.245008766092698	7.97833786151767e-06	9.98695457941734e-05	SLC19A2	solute carrier family 19 member 2 [Source:HGNC Symbol;Acc:HGNC:10938]	1	169463909	169485944	-1
ENSG00000138795	154.391223293954	1.16103772974716	0.291117122434614	7.99051248411586e-06	9.99501909508811e-05	LEF1	lymphoid enhancer binding factor 1 [Source:HGNC Symbol;Acc:HGNC:6551]	4	108047545	108168956	-1
ENSG00000137819	84.0107854686644	1.82102826781707	0.490847679913324	8.06368105080578e-06	0.00010079312292681	PAQR5	progestin and adipoQ receptor family member 5 [Source:HGNC Symbol;Acc:HGNC:29645]	15	69298912	69407780	1
ENSG00000135837	2451.89618806899	0.671919444898262	0.159708599362001	8.1239169421766e-06	0.00010147330925554	CEP350	centrosomal protein 350 [Source:HGNC Symbol;Acc:HGNC:24238]	1	179954773	180114875	1
ENSG00000111799	47608.5254359064	-0.888784685756447	0.219479276955394	8.22952552429424e-06	0.000102718852231295	COL12A1	collagen type XII alpha 1 chain [Source:HGNC Symbol;Acc:HGNC:2188]	6	75084326	75206053	-1
ENSG00000146674	166788.377741188	-0.700258865637611	0.169300756806354	8.33798580843982e-06	0.000103998182075655	IGFBP3	insulin like growth factor binding protein 3 [Source:HGNC Symbol;Acc:HGNC:5472]	7	45912245	45921874	-1
ENSG00000116717	331.004203161499	-1.00157068598511	0.248956531811401	8.54820302288281e-06	0.000106543971486782	GADD45A	growth arrest and DNA damage inducible alpha [Source:HGNC Symbol;Acc:HGNC:4095]	1	67685201	67688334	1
ENSG00000100097	3027.12885467801	-0.609600917205308	0.144372626352435	8.55705617500446e-06	0.00010657813465968	LGALS1	galectin 1 [Source:HGNC Symbol;Acc:HGNC:6561]	22	37675636	37679802	1
ENSG00000142224	14.0497375028758	3.91165393619815	0.990189975255212	8.64760045695727e-06	0.000107610335667315	IL19	interleukin 19 [Source:HGNC Symbol;Acc:HGNC:5990]	1	206770764	206842981	1
ENSG00000174125	198.835674594232	0.956918578581616	0.234340972047828	8.65227336156309e-06	0.000107610335667315	TLR1	toll like receptor 1 [Source:HGNC Symbol;Acc:HGNC:11847]	4	38790677	38856817	-1
ENSG00000176845	1680.82049598136	0.729230774009393	0.175496728713394	8.66031583594723e-06	0.000107633590328875	METRNL	meteorin like, glial cell differentiation regulator [Source:HGNC Symbol;Acc:HGNC:27584]	17	83079609	83095122	1
ENSG00000102882	608.574003054493	-0.627006586386252	0.149516459585869	8.66684220321142e-06	0.000107637982548004	MAPK3	mitogen-activated protein kinase 3 [Source:HGNC Symbol;Acc:HGNC:6877]	16	30114105	30123506	-1
ENSG00000110237	1557.19233564862	-0.59753246142189	0.141323679391093	8.96936453379218e-06	0.000111165202606643	ARHGEF17	Rho guanine nucleotide exchange factor 17 [Source:HGNC Symbol;Acc:HGNC:21726]	11	73308276	73369388	1
ENSG00000151067	285.324268586473	-1.50562979493869	0.395054676737777	8.96997419668216e-06	0.000111165202606643	CACNA1C	calcium voltage-gated channel subunit alpha1 C [Source:HGNC Symbol;Acc:HGNC:1390]	12	1970786	2697950	1
ENSG00000111266	555.12492931656	1.01848432171032	0.254636672883675	9.0301814103822e-06	0.000111831870207979	DUSP16	dual specificity phosphatase 16 [Source:HGNC Symbol;Acc:HGNC:17909]	12	12473282	12562863	-1
ENSG00000164142	150.215721525527	1.1703929228597	0.296395887496682	9.13450137713394e-06	0.000113043506396795	FAM160A1	family with sequence similarity 160 member A1 [Source:HGNC Symbol;Acc:HGNC:34237]	4	151409176	151670503	1
ENSG00000064666	1251.21808195165	-0.786065253165199	0.192698067539162	9.15729167195097e-06	0.00011324517367646	CNN2	calponin 2 [Source:HGNC Symbol;Acc:HGNC:2156]	19	1026586	1039068	1
ENSG00000149212	1735.79929521341	-0.725944958174095	0.176297076248017	9.17555336078857e-06	0.000113390591036194	SESN3	sestrin 3 [Source:HGNC Symbol;Acc:HGNC:23060]	11	95165513	95232541	-1
ENSG00000104881	501.798705987381	-0.693475163154942	0.168425595136211	9.1908369265851e-06	0.000113499025133757	PPP1R13L	protein phosphatase 1 regulatory subunit 13 like [Source:HGNC Symbol;Acc:HGNC:18838]	19	45379638	45406349	-1
ENSG00000183049	849.213817633165	0.694890972756495	0.166611113547935	9.39356343486669e-06	0.000115838448100262	CAMK1D	calcium/calmodulin dependent protein kinase ID [Source:HGNC Symbol;Acc:HGNC:19341]	10	12349482	12835545	1
ENSG00000257354	505.459775691428	0.825025776373248	0.2006928203708	9.40155372387166e-06	0.000115855047549929	AC048341.1	novel transcript	12	62602752	62622213	1
ENSG00000196371	596.695054703142	1.05179388057615	0.262079403767117	9.44235192274739e-06	0.0001162756288679	FUT4	fucosyltransferase 4 [Source:HGNC Symbol;Acc:HGNC:4015]	11	94543840	94549898	1
ENSG00000135587	138.170286698108	1.0924986664088	0.277380459301164	9.50015437186915e-06	0.000116904863643107	SMPD2	sphingomyelin phosphodiesterase 2 [Source:HGNC Symbol;Acc:HGNC:11121]	6	109440724	109443919	1
ENSG00000089123	137.109856237233	-1.12142661934189	0.284304453332299	9.52506974049805e-06	0.000117113745847877	TASP1	taspase 1 [Source:HGNC Symbol;Acc:HGNC:15859]	20	13389392	13638932	-1
ENSG00000197818	705.00611509609	0.663557328522011	0.159226575780704	9.53056175707618e-06	0.000117113745847877	SLC9A8	solute carrier family 9 member A8 [Source:HGNC Symbol;Acc:HGNC:20728]	20	49812713	49892242	1
ENSG00000178662	27.8325214935778	-2.92095097967593	0.797940566135235	9.58663903804047e-06	0.000117719876694586	CSRNP3	cysteine and serine rich nuclear protein 3 [Source:HGNC Symbol;Acc:HGNC:30729]	2	165469647	165689407	1
ENSG00000058866	173.656322681244	1.05410881668181	0.267303005386685	9.63363076391681e-06	0.000118213666172004	DGKG	diacylglycerol kinase gamma [Source:HGNC Symbol;Acc:HGNC:2853]	3	186105668	186362234	-1
ENSG00000114796	1094.73952514382	0.653405801022887	0.157530835269198	9.70350411939223e-06	0.000118987342707343	KLHL24	kelch like family member 24 [Source:HGNC Symbol;Acc:HGNC:25947]	3	183635610	183684519	1
ENSG00000107864	207.411903824047	0.997067437212304	0.250129657222064	9.71109784316113e-06	0.000118996776592551	CPEB3	cytoplasmic polyadenylation element binding protein 3 [Source:HGNC Symbol;Acc:HGNC:21746]	10	92046692	92291078	-1
ENSG00000183840	63.9029206506187	1.58857714050476	0.412899711662846	9.72049372347613e-06	0.000119028264786695	GPR39	G protein-coupled receptor 39 [Source:HGNC Symbol;Acc:HGNC:4496]	2	132416805	132646582	1
ENSG00000119686	106.53329687049	1.71545427291742	0.463070598252827	9.74723865148412e-06	0.000119188359302895	FLVCR2	feline leukemia virus subgroup C cellular receptor family member 2 [Source:HGNC Symbol;Acc:HGNC:20105]	14	75578620	75663214	1
ENSG00000117228	6334.22459435401	1.95932327711241	0.516016557976716	9.77738615596143e-06	0.000119473218221093	GBP1	guanylate binding protein 1 [Source:HGNC Symbol;Acc:HGNC:4182]	1	89052319	89065230	-1
ENSG00000123473	269.227748215228	-1.02595146874823	0.261476862553018	9.79419672496799e-06	0.000119594823734781	STIL	STIL centriolar assembly protein [Source:HGNC Symbol;Acc:HGNC:10879]	1	47250139	47314147	-1
ENSG00000013810	431.534858771725	-1.31695790795327	0.345459718300283	9.8475991081514e-06	0.000120162761125847	TACC3	transforming acidic coiled-coil containing protein 3 [Source:HGNC Symbol;Acc:HGNC:11524]	4	1712891	1745176	1
ENSG00000145604	438.375321136862	-0.924419557462421	0.232684141353717	9.91111589684316e-06	0.000120853236288989	SKP2	S-phase kinase associated protein 2 [Source:HGNC Symbol;Acc:HGNC:10901]	5	36151989	36184319	1
ENSG00000132185	93.9830470350443	1.38253139437224	0.354707945361309	9.93130409742373e-06	0.000121014779557497	FCRLA	Fc receptor like A [Source:HGNC Symbol;Acc:HGNC:18504]	1	161706972	161714352	1
ENSG00000047936	74.3589109158653	2.05874679868674	0.527599933197817	9.97995578765439e-06	0.000121522687897577	ROS1	ROS proto-oncogene 1, receptor tyrosine kinase [Source:HGNC Symbol;Acc:HGNC:10261]	6	117288300	117425855	-1
ENSG00000128510	335.213080196706	-1.28647576636062	0.349128561982592	1.00494671346836e-05	0.000122283711393913	CPA4	carboxypeptidase A4 [Source:HGNC Symbol;Acc:HGNC:15740]	7	130293134	130324180	1
ENSG00000119684	849.160390294515	0.591094997667163	0.140097729843681	1.0075658935759e-05	0.000122516921103787	MLH3	mutL homolog 3 [Source:HGNC Symbol;Acc:HGNC:7128]	14	75013764	75051532	-1
ENSG00000131242	327.925320413361	-1.19288946829684	0.304973131815428	1.02154998301802e-05	0.000124130780863311	RAB11FIP4	RAB11 family interacting protein 4 [Source:HGNC Symbol;Acc:HGNC:30267]	17	31391675	31538211	1
ENSG00000056586	2179.61785692935	0.673337955714188	0.162817909224224	1.02639321476363e-05	0.000124632440709147	RC3H2	ring finger and CCCH-type domains 2 [Source:HGNC Symbol;Acc:HGNC:21461]	9	122844556	122905359	-1
ENSG00000138623	252.664139667901	-1.02036574102776	0.256750948537727	1.03781508941208e-05	0.000125910818292013	SEMA7A	semaphorin 7A (John Milton Hagen blood group) [Source:HGNC Symbol;Acc:HGNC:10741]	15	74409289	74433958	-1
ENSG00000205364	560.202320629277	2.15024514768097	0.581104728186232	1.03836529623166e-05	0.000125910818292013	MT1M	metallothionein 1M [Source:HGNC Symbol;Acc:HGNC:14296]	16	56632659	56633981	1
ENSG00000147604	1669.78040776309	-0.652558830354253	0.15716077791284	1.04289935198807e-05	0.000126372731067519	RPL7	ribosomal protein L7 [Source:HGNC Symbol;Acc:HGNC:10363]	8	73290242	73295789	-1
ENSG00000164465	685.176461268901	0.62901578449961	0.150462103252718	1.04447292048178e-05	0.000126475516072506	DCBLD1	discoidin, CUB and LCCL domain containing 1 [Source:HGNC Symbol;Acc:HGNC:21479]	6	117453817	117569858	1
ENSG00000134222	138.671102536516	-1.12812067614618	0.290541070959294	1.04592264239829e-05	0.000126563172210263	PSRC1	proline and serine rich coiled-coil 1 [Source:HGNC Symbol;Acc:HGNC:24472]	1	109279556	109283186	-1
ENSG00000165288	766.311517021998	0.609694069781309	0.145966479605898	1.07104668681119e-05	0.00012942370809374	BRWD3	bromodomain and WD repeat domain containing 3 [Source:HGNC Symbol;Acc:HGNC:17342]	X	80669503	80809877	-1
ENSG00000189057	376.503721920701	-2.38250391652259	0.670529187508944	1.07209634414993e-05	0.000129460830699046	FAM111B	family with sequence similarity 111 member B [Source:HGNC Symbol;Acc:HGNC:24200]	11	59107185	59127412	1
ENSG00000163637	1623.23606944159	0.623334021354717	0.150867500169883	1.07838977950649e-05	0.000130067861825942	PRICKLE2	prickle planar cell polarity protein 2 [Source:HGNC Symbol;Acc:HGNC:20340]	3	64092236	64445476	-1
ENSG00000100711	537.851095526892	-0.623447762851774	0.150557954894879	1.07934977867975e-05	0.000130067861825942	ZFYVE21	zinc finger FYVE-type containing 21 [Source:HGNC Symbol;Acc:HGNC:20760]	14	103715730	103733668	1
ENSG00000065325	67.6497389415675	1.59474531970619	0.424186895596962	1.07936110605114e-05	0.000130067861825942	GLP2R	glucagon like peptide 2 receptor [Source:HGNC Symbol;Acc:HGNC:4325]	17	9822206	9892099	1
ENSG00000136689	1285.64705919034	5.40598349311263	1.83888608205514	1.08466450516362e-05	0.000130616678014765	IL1RN	interleukin 1 receptor antagonist [Source:HGNC Symbol;Acc:HGNC:6000]	2	113107214	113134016	1
ENSG00000127419	236.125337087776	-0.819020433080436	0.202263724248748	1.08591303681749e-05	0.000130676781387071	TMEM175	transmembrane protein 175 [Source:HGNC Symbol;Acc:HGNC:28709]	4	932387	958656	1
ENSG00000100196	1483.51038312313	-0.823363760790703	0.203345817354913	1.09149295871851e-05	0.000131257673939136	KDELR3	KDEL endoplasmic reticulum protein retention receptor 3 [Source:HGNC Symbol;Acc:HGNC:6306]	22	38468078	38483447	1
ENSG00000120370	502.31375307409	0.717585044799252	0.173815442819157	1.09862576121821e-05	0.000132024379037642	GORAB	golgin, RAB6 interacting [Source:HGNC Symbol;Acc:HGNC:25676]	1	170532129	170553446	1
ENSG00000094975	2198.49384743599	0.595689320867887	0.141086604230894	1.11090305513396e-05	0.00013331601219801	SUCO	SUN domain containing ossification factor [Source:HGNC Symbol;Acc:HGNC:1240]	1	172532349	172611833	1
ENSG00000105664	86609.6081214237	-0.677022152750842	0.165552271441443	1.11211593456605e-05	0.00013336977682963	COMP	cartilage oligomeric matrix protein [Source:HGNC Symbol;Acc:HGNC:2227]	19	18782773	18791305	-1
ENSG00000214063	1310.8391673833	-0.658664232058727	0.160494834574237	1.12676912341793e-05	0.000134941436847791	TSPAN4	tetraspanin 4 [Source:HGNC Symbol;Acc:HGNC:11859]	11	842812	867116	1
ENSG00000152503	95.6895565587281	3.90939999472979	1.00047431190866	1.13480377339971e-05	0.000135810387074611	TRIM36	tripartite motif containing 36 [Source:HGNC Symbol;Acc:HGNC:16280]	5	115124762	115180546	-1
ENSG00000113615	2826.25811092158	0.636311391948023	0.15440294571137	1.14066459508385e-05	0.00013641816559998	SEC24A	SEC24 homolog A, COPII coat complex component [Source:HGNC Symbol;Acc:HGNC:10703]	5	134648785	134727909	1
ENSG00000161031	17.3203631930495	4.79951545762189	1.21444583274554	1.14531498255486e-05	0.000136880447915072	PGLYRP2	peptidoglycan recognition protein 2 [Source:HGNC Symbol;Acc:HGNC:30013]	19	15468645	15498956	-1
ENSG00000150540	988.374461685091	0.591806685101604	0.141421644061447	1.16321914149989e-05	0.000138925014865298	HNMT	histamine N-methyltransferase [Source:HGNC Symbol;Acc:HGNC:5028]	2	137964020	138016364	1
ENSG00000146416	472.072684222368	-0.670314141355659	0.163067304907204	1.17040955516158e-05	0.000139688100022946	AIG1	androgen induced 1 [Source:HGNC Symbol;Acc:HGNC:21607]	6	143060496	143341058	1
ENSG00000121904	261.192943064343	-0.818676196032281	0.203637657710077	1.17260160565123e-05	0.000139832233819844	CSMD2	CUB and Sushi multiple domains 2 [Source:HGNC Symbol;Acc:HGNC:19290]	1	33513999	34165842	-1
ENSG00000104267	131.561555149244	-1.65719270691375	0.458829914180202	1.17429915253402e-05	0.000139832233819844	CA2	carbonic anhydrase 2 [Source:HGNC Symbol;Acc:HGNC:1373]	8	85463968	85481493	1
ENSG00000217801	29.5400472335541	2.16730910714104	0.569943610847364	1.17465502426003e-05	0.000139832233819844	AL390719.1	protein tyrosine phosphatase family pseudogene	1	1059708	1069355	1
ENSG00000237649	223.785822089311	-2.37579824062168	0.666910172991295	1.17482492714384e-05	0.000139832233819844	KIFC1	kinesin family member C1 [Source:HGNC Symbol;Acc:HGNC:6389]	6	33391823	33409896	1
ENSG00000135241	1051.46367904384	0.678518961571219	0.163626023455503	1.18372646665033e-05	0.000140795623458266	PNPLA8	patatin like phospholipase domain containing 8 [Source:HGNC Symbol;Acc:HGNC:28900]	7	108470417	108569666	-1
ENSG00000105486	238.686419753262	-0.965347680507799	0.246656825163004	1.19710021585644e-05	0.000142289273782473	LIG1	DNA ligase 1 [Source:HGNC Symbol;Acc:HGNC:6598]	19	48115445	48170603	-1
ENSG00000101079	545.785678657384	-0.668094239865643	0.164708553408292	1.19950346744042e-05	0.000142477806279009	NDRG3	NDRG family member 3 [Source:HGNC Symbol;Acc:HGNC:14462]	20	36651766	36746090	-1
ENSG00000241472	25.5898847075509	-2.85265242479	0.759420606918878	1.20099043973187e-05	0.000142557319929235	PTPRG-AS1	PTPRG antisense RNA 1 [Source:HGNC Symbol;Acc:HGNC:44638]	3	62221249	62369406	-1
ENSG00000168811	47.0501497421911	1.60263779692814	0.41739780903533	1.21079702406442e-05	0.000143525953151675	IL12A	interleukin 12A [Source:HGNC Symbol;Acc:HGNC:5969]	3	159988835	159996019	1
ENSG00000204682	62.8861384985274	-1.6149443431425	0.427900473577712	1.22738626935402e-05	0.000145393575942432	MIR1915HG	MIR1915 host gene [Source:HGNC Symbol;Acc:HGNC:31448]	10	21492658	21497260	-1
ENSG00000101825	5014.10155269565	-0.99564572966797	0.253861325863696	1.22893680127926e-05	0.000145478418220683	MXRA5	matrix remodeling associated 5 [Source:HGNC Symbol;Acc:HGNC:7539]	X	3308565	3346652	-1
ENSG00000167397	634.679605468206	-0.678374518580321	0.166837748273681	1.23142498264836e-05	0.000145656381241948	VKORC1	vitamin K epoxide reductase complex subunit 1 [Source:HGNC Symbol;Acc:HGNC:23663]	16	31090842	31095980	-1
ENSG00000169184	1519.53002608523	1.02980019639638	0.262374288284241	1.23211081224909e-05	0.000145656381241948	MN1	MN1 proto-oncogene, transcriptional regulator [Source:HGNC Symbol;Acc:HGNC:7180]	22	27748277	27801756	-1
ENSG00000177732	259.091469523653	-0.898997225641445	0.227297599258077	1.24432534270737e-05	0.000147000684287184	SOX12	SRY-box transcription factor 12 [Source:HGNC Symbol;Acc:HGNC:11198]	20	325595	330224	1
ENSG00000143314	481.535823994633	-0.724346304124012	0.177827793050066	1.24969374572011e-05	0.000147462687997768	MRPL24	mitochondrial ribosomal protein L24 [Source:HGNC Symbol;Acc:HGNC:14037]	1	156737303	156741590	-1
ENSG00000101417	209.48090695429	-0.85022672274318	0.213245643552224	1.24992746952286e-05	0.000147462687997768	PXMP4	peroxisomal membrane protein 4 [Source:HGNC Symbol;Acc:HGNC:15920]	20	33702758	33720319	-1
ENSG00000104365	692.284282356415	0.66912173576675	0.16268576159365	1.26779800579326e-05	0.000149469870365227	IKBKB	inhibitor of nuclear factor kappa B kinase subunit beta [Source:HGNC Symbol;Acc:HGNC:5960]	8	42271302	42332653	1
ENSG00000142149	16.220142727495	2.85185846849084	0.774457894178471	1.27040282949019e-05	0.000149675771201489	HUNK	hormonally up-regulated Neu-associated kinase [Source:HGNC Symbol;Acc:HGNC:13326]	21	31873020	32044633	1
ENSG00000172020	49.6152952736075	-2.4134254152915	0.642811746663477	1.27439906495267e-05	0.000150045216040376	GAP43	growth associated protein 43 [Source:HGNC Symbol;Acc:HGNC:4140]	3	115623324	115721490	1
ENSG00000168874	1667.24824570335	-0.773891620505977	0.194121632017238	1.28577009118921e-05	0.000151281869636075	ATOH8	atonal bHLH transcription factor 8 [Source:HGNC Symbol;Acc:HGNC:24126]	2	85751344	85791383	1
ENSG00000233117	24.6505828388148	-2.85570121498485	0.770488233858667	1.29664925772909e-05	0.000152459022973851	LINC00702	long intergenic non-protein coding RNA 702 [Source:HGNC Symbol;Acc:HGNC:44676]	10	4201141	4243912	-1
ENSG00000282057	41.6574977231175	-2.12625302773552	0.575984365795724	1.30873960466571e-05	0.00015377690354822	AC092807.4	novel transcript	1	85482281	85578250	-1
ENSG00000173391	15.135047273311	6.738928183343	2.68059464046284	1.3129429231024e-05	0.000154166907408327	OLR1	oxidized low density lipoprotein receptor 1 [Source:HGNC Symbol;Acc:HGNC:8133]	12	10158301	10172138	-1
ENSG00000171914	359.032005916433	-0.925943199187893	0.234740270836897	1.31754621328188e-05	0.00015460331979136	TLN2	talin 2 [Source:HGNC Symbol;Acc:HGNC:15447]	15	62390526	62844631	1
ENSG00000084636	3966.7295972706	0.743729969274155	0.182230862658879	1.33801015514606e-05	0.000156899011938681	COL16A1	collagen type XVI alpha 1 chain [Source:HGNC Symbol;Acc:HGNC:2193]	1	31652263	31704319	-1
ENSG00000132329	511.955358416418	0.923765882531696	0.232689589894427	1.34690657434143e-05	0.000157836088284889	RAMP1	receptor activity modifying protein 1 [Source:HGNC Symbol;Acc:HGNC:9843]	2	237858893	237912106	1
ENSG00000198860	666.222012256115	-0.624443673302922	0.155218517765345	1.35025199688727e-05	0.000158121854061272	TSEN15	tRNA splicing endonuclease subunit 15 [Source:HGNC Symbol;Acc:HGNC:16791]	1	184051651	184123978	1
ENSG00000088882	213.848852845165	3.92253618642252	1.02426532083938	1.35164568710991e-05	0.000158178831182118	CPXM1	carboxypeptidase X, M14 family member 1 [Source:HGNC Symbol;Acc:HGNC:15771]	20	2794074	2800627	-1
ENSG00000165806	1550.91832122881	0.646692627770605	0.158132022272642	1.3555093281492e-05	0.000158524588564303	CASP7	caspase 7 [Source:HGNC Symbol;Acc:HGNC:1508]	10	113679162	113730907	1
ENSG00000138449	1118.74350444665	-1.10481766688924	0.287234899939853	1.36295405513201e-05	0.000159181713726302	SLC40A1	solute carrier family 40 member 1 [Source:HGNC Symbol;Acc:HGNC:10909]	2	189560579	189583758	-1
ENSG00000125534	952.400781885009	-0.729771261440125	0.182112818494296	1.37037058358315e-05	0.000159940775541763	PPDPF	pancreatic progenitor cell differentiation and proliferation factor [Source:HGNC Symbol;Acc:HGNC:16142]	20	63520765	63522206	1
ENSG00000184985	152.541499677866	1.14358893660647	0.292024523650605	1.38483731769149e-05	0.000161413157142958	SORCS2	sortilin related VPS10 domain containing receptor 2 [Source:HGNC Symbol;Acc:HGNC:16698]	4	7192538	7742836	1
ENSG00000141736	935.721382070328	-0.594978521777001	0.144813808327668	1.38851497471057e-05	0.000161733704836528	ERBB2	erb-b2 receptor tyrosine kinase 2 [Source:HGNC Symbol;Acc:HGNC:3430]	17	39687914	39730426	1
ENSG00000020181	278.962387807612	-0.946610783840425	0.242539650524029	1.39797714388424e-05	0.000162727152589516	ADGRA2	adhesion G protein-coupled receptor A2 [Source:HGNC Symbol;Acc:HGNC:17849]	8	37784191	37844896	1
ENSG00000186318	1808.09476624555	-0.648945548866235	0.158695116815171	1.40459866855664e-05	0.000163279913224148	BACE1	beta-secretase 1 [Source:HGNC Symbol;Acc:HGNC:933]	11	117285207	117316259	-1
ENSG00000197119	370.638083113147	0.786606046645675	0.196142527522274	1.40882368152864e-05	0.00016366194893281	SLC25A29	solute carrier family 25 member 29 [Source:HGNC Symbol;Acc:HGNC:20116]	14	100291116	100306547	-1
ENSG00000071073	89.8540240718155	1.17821239165643	0.307114243083382	1.44473334371407e-05	0.000167610214998951	MGAT4A	alpha-1,3-mannosyl-glycoprotein 4-beta-N-acetylglucosaminyltransferase A [Source:HGNC Symbol;Acc:HGNC:7047]	2	98619106	98731132	-1
ENSG00000233785	8.81303079600728	6.91600916208909	2.72809774073453	1.46030857314858e-05	0.000169199797073587	AC131011.2	novel transcript	X	23772992	23782956	-1
ENSG00000233621	150.730321652441	1.11639461345479	0.284171605231158	1.46037560701811e-05	0.000169199797073587	LINC01137	long intergenic non-protein coding RNA 1137 [Source:HGNC Symbol;Acc:HGNC:49453]	1	37350934	37474411	-1
ENSG00000123609	2133.38406733536	0.997936033833476	0.254865200054759	1.46317999963294e-05	0.000169412149094287	NMI	N-myc and STAT interactor [Source:HGNC Symbol;Acc:HGNC:7854]	2	151270470	151289894	-1
ENSG00000198417	601.441030351294	2.9671036731383	0.842950042150083	1.46480143574424e-05	0.000169487343298423	MT1F	metallothionein 1F [Source:HGNC Symbol;Acc:HGNC:7398]	16	56657731	56660698	1
ENSG00000164050	1597.60838168654	1.01439438859516	0.260075620822289	1.46722766091367e-05	0.000169655495512942	PLXNB1	plexin B1 [Source:HGNC Symbol;Acc:HGNC:9103]	3	48403854	48430086	-1
ENSG00000162104	833.373400675969	-0.647870018670714	0.159024623046386	1.46925574342044e-05	0.000169777418144614	ADCY9	adenylate cyclase 9 [Source:HGNC Symbol;Acc:HGNC:240]	16	3953387	4116442	-1
ENSG00000146376	153.678194267333	-1.55377546946851	0.435072766708223	1.47140709813774e-05	0.000169821237404484	ARHGAP18	Rho GTPase activating protein 18 [Source:HGNC Symbol;Acc:HGNC:21035]	6	129576132	129710177	-1
ENSG00000122515	1802.70929151085	0.66251436533421	0.162791489675108	1.47165031271512e-05	0.000169821237404484	ZMIZ2	zinc finger MIZ-type containing 2 [Source:HGNC Symbol;Acc:HGNC:22229]	7	44748581	44769881	1
ENSG00000155966	157.769996791772	1.08026108706332	0.280782423057105	1.47255669527774e-05	0.000169821237404484	AFF2	AF4/FMR2 family member 2 [Source:HGNC Symbol;Acc:HGNC:3776]	X	148500617	149000663	1
ENSG00000228065	41.5587148680641	-2.16331850299514	0.581837698484135	1.4965718193169e-05	0.000172362766270996	LINC01515	long intergenic non-protein coding RNA 1515 [Source:HGNC Symbol;Acc:HGNC:51210]	10	65570338	65880289	1
ENSG00000095002	597.801268911907	-0.861982763243456	0.220657894425253	1.49771512884085e-05	0.000172380585489095	MSH2	mutS homolog 2 [Source:HGNC Symbol;Acc:HGNC:7325]	2	47403067	47663146	1
ENSG00000131979	2927.30482011679	2.84454967240831	0.750191048742108	1.49885995722855e-05	0.000172398555898379	GCH1	GTP cyclohydrolase 1 [Source:HGNC Symbol;Acc:HGNC:4193]	14	54842008	54902826	-1
ENSG00000185269	30.3934621945995	2.96708821220409	0.803268380740381	1.50048135995137e-05	0.000172471281960923	NOTUM	notum, palmitoleoyl-protein carboxylesterase [Source:HGNC Symbol;Acc:HGNC:27106]	17	81952507	81961840	-1
ENSG00000164237	326.068648409492	-0.94045153337072	0.238813850594823	1.50494058735681e-05	0.000172869888153759	CMBL	carboxymethylenebutenolidase homolog [Source:HGNC Symbol;Acc:HGNC:25090]	5	10275875	10307902	-1
ENSG00000122707	1090.45897309061	-0.761322537278873	0.19070701775072	1.50897226340176e-05	0.000173028134594374	RECK	reversion inducing cysteine rich protein with kazal motifs [Source:HGNC Symbol;Acc:HGNC:11345]	9	36036913	36124455	1
ENSG00000165186	14.5952295536017	3.89662133924533	1.02929030967459	1.50931327670297e-05	0.000173028134594374	PTCHD1	patched domain containing 1 [Source:HGNC Symbol;Acc:HGNC:26392]	X	23334849	23404374	1
ENSG00000183346	30.3935289921851	-3.07689474918006	0.847050161905384	1.50938444360103e-05	0.000173028134594374	CABCOCO1	ciliary associated calcium binding coiled-coil 1 [Source:HGNC Symbol;Acc:HGNC:28678]	10	61662961	61766766	1
ENSG00000137203	112.341666815401	1.62506584108883	0.434002797396803	1.51056761590337e-05	0.000173028134594374	TFAP2A	transcription factor AP-2 alpha [Source:HGNC Symbol;Acc:HGNC:11742]	6	10393186	10419659	-1
ENSG00000148842	387.897860694298	0.675746285399779	0.166869344691506	1.51127974414883e-05	0.000173028134594374	CNNM2	cyclin and CBS domain divalent metal cation transport mediator 2 [Source:HGNC Symbol;Acc:HGNC:103]	10	102918294	103090222	1
ENSG00000275302	52.7770488316729	7.65134185174008	2.20904599893604	1.51323026004315e-05	0.000173137769320029	CCL4	C-C motif chemokine ligand 4 [Source:HGNC Symbol;Acc:HGNC:10630]	17	36103827	36105621	1
ENSG00000197142	650.783778045477	1.12406743200104	0.293816660558796	1.54833250554525e-05	0.000176921847307946	ACSL5	acyl-CoA synthetase long chain family member 5 [Source:HGNC Symbol;Acc:HGNC:16526]	10	112374018	112428380	1
ENSG00000271614	69.0956098149661	1.3868669698912	0.365532456785415	1.55897984906744e-05	0.000178021818128284	ATP2B1-AS1	ATP2B1 antisense RNA 1 [Source:HGNC Symbol;Acc:HGNC:27883]	12	89708959	89712590	1
ENSG00000198756	735.058437993	-0.724946014144358	0.179488764990586	1.56890253664234e-05	0.000179037654001521	COLGALT2	collagen beta(1-O)galactosyltransferase 2 [Source:HGNC Symbol;Acc:HGNC:16790]	1	183929854	184037729	-1
ENSG00000116962	655.701240854885	-0.831112809673652	0.211663218916129	1.57681749593384e-05	0.000179739870345907	NID1	nidogen 1 [Source:HGNC Symbol;Acc:HGNC:7821]	1	235975830	236065109	-1
ENSG00000138018	1293.0272725776	0.719721065546522	0.179578561301543	1.57711763278797e-05	0.000179739870345907	SELENOI	selenoprotein I [Source:HGNC Symbol;Acc:HGNC:29361]	2	26308547	26395891	1
ENSG00000154734	5943.6440250124	-0.935068799295771	0.244678907001935	1.57929686932159e-05	0.000179742766486659	ADAMTS1	ADAM metallopeptidase with thrombospondin type 1 motif 1 [Source:HGNC Symbol;Acc:HGNC:217]	21	26835755	26845409	-1
ENSG00000078295	417.712067478304	-0.846262344488808	0.213829181220801	1.57969180440528e-05	0.000179742766486659	ADCY2	adenylate cyclase 2 [Source:HGNC Symbol;Acc:HGNC:233]	5	7396138	7830081	1
ENSG00000221968	663.983889391008	0.726940047294238	0.182161202325151	1.58023548215891e-05	0.000179742766486659	FADS3	fatty acid desaturase 3 [Source:HGNC Symbol;Acc:HGNC:3576]	11	61873519	61892051	-1
ENSG00000242960	34.6212180342948	1.85102144586894	0.506532322784366	1.59083606348949e-05	0.000180830563488046	FTH1P23	ferritin heavy chain 1 pseudogene 23 [Source:HGNC Symbol;Acc:HGNC:37641]	3	72929044	72929593	1
ENSG00000229727	13.3278404770997	5.56788784195655	1.70609181192637	1.60531898581833e-05	0.000182153670676759	AC013460.1	novel transcript	2	7383227	7450544	1
ENSG00000155366	1698.16958140618	-0.715503729657343	0.179652415481964	1.60545819791544e-05	0.000182153670676759	RHOC	ras homolog family member C [Source:HGNC Symbol;Acc:HGNC:669]	1	112701106	112707434	-1
ENSG00000157657	854.402906942383	0.868772498234776	0.219958968152832	1.60560986310821e-05	0.000182153670676759	ZNF618	zinc finger protein 618 [Source:HGNC Symbol;Acc:HGNC:29416]	9	113876282	114056591	1
ENSG00000111670	1422.13059830145	0.709581165293656	0.177221538772565	1.61899183153168e-05	0.000183552409404538	GNPTAB	N-acetylglucosamine-1-phosphate transferase subunits alpha and beta [Source:HGNC Symbol;Acc:HGNC:29670]	12	101745499	101830959	-1
ENSG00000184898	1502.86124227433	0.820148714442262	0.20684420915981	1.62409980564944e-05	0.000184011879864258	RBM43	RNA binding motif protein 43 [Source:HGNC Symbol;Acc:HGNC:24790]	2	151247940	151261863	-1
ENSG00000162804	2529.38291542614	-0.652513306747102	0.160865286308203	1.62652928372512e-05	0.000184163697573107	SNED1	sushi, nidogen and EGF like domains 1 [Source:HGNC Symbol;Acc:HGNC:24696]	2	240998618	241095568	1
ENSG00000051180	76.171626858597	-1.5322233713036	0.419171480304382	1.62755209015403e-05	0.000184163697573107	RAD51	RAD51 recombinase [Source:HGNC Symbol;Acc:HGNC:9817]	15	40694774	40732340	1
ENSG00000184445	476.497895574427	-0.997400177407033	0.2613831215013	1.63210091063004e-05	0.000184558648370014	KNTC1	kinetochore associated 1 [Source:HGNC Symbol;Acc:HGNC:17255]	12	122527246	122626396	1
ENSG00000149573	91.3731898335341	-1.40738361365572	0.383198360674135	1.63457265659003e-05	0.000184718363013353	MPZL2	myelin protein zero like 2 [Source:HGNC Symbol;Acc:HGNC:3496]	11	118253416	118264536	-1
ENSG00000150672	67.1831474748796	1.29967631905875	0.341451476631424	1.67179913947219e-05	0.000188802860071091	DLG2	discs large MAGUK scaffold protein 2 [Source:HGNC Symbol;Acc:HGNC:2901]	11	83455012	85627922	-1
ENSG00000113758	942.120497782143	-0.586454020900221	0.143296893764664	1.67689735422361e-05	0.000189256046379269	DBN1	drebrin 1 [Source:HGNC Symbol;Acc:HGNC:2695]	5	177456608	177474401	-1
ENSG00000253304	278.889867750209	-0.838153984935175	0.213424378136348	1.70009220884096e-05	0.000191625777928635	TMEM200B	transmembrane protein 200B [Source:HGNC Symbol;Acc:HGNC:33785]	1	29119429	29123903	-1
ENSG00000175003	33.1614521927565	2.07811727679177	0.564905310659557	1.70498806413936e-05	0.000191914736969588	SLC22A1	solute carrier family 22 member 1 [Source:HGNC Symbol;Acc:HGNC:10963]	6	160121815	160158718	1
ENSG00000079150	711.050489194538	-0.641814863613484	0.159242861738493	1.705911912933e-05	0.000191914736969588	FKBP7	FKBP prolyl isomerase 7 [Source:HGNC Symbol;Acc:HGNC:3723]	2	178463664	178478600	-1
ENSG00000234741	808.955312501089	-0.721544467818545	0.182474365582583	1.70595768941252e-05	0.000191914736969588	GAS5	growth arrest specific 5 [Source:HGNC Symbol;Acc:HGNC:16355]	1	173858559	173868882	-1
ENSG00000182919	540.548762011749	0.617467379532383	0.152160370328334	1.71660936441158e-05	0.000192897374745498	C11orf54	chromosome 11 open reading frame 54 [Source:HGNC Symbol;Acc:HGNC:30204]	11	93741591	93764749	1
ENSG00000173276	1126.73587579059	0.710847691411648	0.178266992116799	1.72070040709276e-05	0.000193199311001136	ZBTB21	zinc finger and BTB domain containing 21 [Source:HGNC Symbol;Acc:HGNC:13083]	21	41986831	42010387	-1
ENSG00000176438	831.749368430052	-0.76515906332223	0.193571943510627	1.73604731250811e-05	0.000194797020516112	SYNE3	spectrin repeat containing nuclear envelope family member 3 [Source:HGNC Symbol;Acc:HGNC:19861]	14	95407266	95475836	-1
ENSG00000132205	176.789711357158	1.08002039411949	0.284671813542991	1.73965813399269e-05	0.000195076648761611	EMILIN2	elastin microfibril interfacer 2 [Source:HGNC Symbol;Acc:HGNC:19881]	18	2847006	2916003	1
ENSG00000003987	97.5338732309935	3.26534426168901	0.965144629762219	1.75041757236655e-05	0.000196157012913595	MTMR7	myotubularin related protein 7 [Source:HGNC Symbol;Acc:HGNC:7454]	8	17296794	17413528	-1
ENSG00000074527	5199.6185444044	-0.891152372226537	0.235769130027619	1.76746125530914e-05	0.000197939768200549	NTN4	netrin 4 [Source:HGNC Symbol;Acc:HGNC:13658]	12	95657807	95791152	-1
ENSG00000109790	1024.65909257608	0.593688632766668	0.145021826604459	1.7701497887364e-05	0.000198113619166858	KLHL5	kelch like family member 5 [Source:HGNC Symbol;Acc:HGNC:6356]	4	39045039	39126857	1
ENSG00000137745	26294.1994719943	3.03041969523531	0.846686092330536	1.78649581452802e-05	0.000199814801269565	MMP13	matrix metallopeptidase 13 [Source:HGNC Symbol;Acc:HGNC:7159]	11	102942995	102955732	-1
ENSG00000111275	541.75272488651	0.881721307707994	0.227090474444059	1.78888544157592e-05	0.000199953816953585	ALDH2	aldehyde dehydrogenase 2 family member [Source:HGNC Symbol;Acc:HGNC:404]	12	111766887	111817532	1
ENSG00000172216	1224.59153160403	0.725241835510934	0.183103253112298	1.7913601305797e-05	0.000200102156290316	CEBPB	CCAAT enhancer binding protein beta [Source:HGNC Symbol;Acc:HGNC:1834]	20	50190830	50192668	1
ENSG00000187955	3139.48744674607	-0.765671024657427	0.194040416957735	1.84805011561664e-05	0.000206302495941148	COL14A1	collagen type XIV alpha 1 chain [Source:HGNC Symbol;Acc:HGNC:2191]	8	120059780	120373573	1
ENSG00000125257	711.424907707979	0.652971192656231	0.16292868298712	1.8721095315423e-05	0.000208721060751298	ABCC4	ATP binding cassette subfamily C member 4 [Source:HGNC Symbol;Acc:HGNC:55]	13	95019835	95301475	-1
ENSG00000156427	100.108262709214	1.30619923132801	0.347375375614106	1.87800400174234e-05	0.000209110828725295	FGF18	fibroblast growth factor 18 [Source:HGNC Symbol;Acc:HGNC:3674]	5	171419647	171457626	1
ENSG00000162062	34.4603718389638	-2.34700343346079	0.658992749122226	1.87979671307312e-05	0.000209170833847921	TEDC2	tubulin epsilon and delta complex 2 [Source:HGNC Symbol;Acc:HGNC:25849]	16	2460086	2464963	1
ENSG00000128881	765.891197710113	0.684962027957805	0.171856269692004	1.8809420627031e-05	0.000209170833847921	TTBK2	tau tubulin kinase 2 [Source:HGNC Symbol;Acc:HGNC:19141]	15	42738730	42920809	-1
ENSG00000142945	175.075371527935	-1.51667081737354	0.415163155879792	1.89134248411315e-05	0.000210193364534614	KIF2C	kinesin family member 2C [Source:HGNC Symbol;Acc:HGNC:6393]	1	44739818	44767767	1
ENSG00000145349	3915.78401753188	-0.59799174082862	0.149364966744369	1.90646161108578e-05	0.000211738669506387	CAMK2D	calcium/calmodulin dependent protein kinase II delta [Source:HGNC Symbol;Acc:HGNC:1462]	4	113451032	113761927	-1
ENSG00000181027	444.967258277057	0.649051765297698	0.162065231189531	1.90879168132481e-05	0.000211862511440234	FKRP	fukutin related protein [Source:HGNC Symbol;Acc:HGNC:17997]	19	46746046	46776988	1
ENSG00000278948	218.871199044626	0.87669624366352	0.224415423146566	1.91732984769082e-05	0.000212674812685655	AL031587.5	TEC	22	37943050	37944898	1
ENSG00000114251	7232.52049044758	0.899279788043701	0.232132960463174	1.93750404716744e-05	0.000214775957218427	WNT5A	Wnt family member 5A [Source:HGNC Symbol;Acc:HGNC:12784]	3	55465715	55490539	-1
ENSG00000105552	190.075397840824	-0.996146500272329	0.261898279279628	1.93993716149409e-05	0.000214909048824475	BCAT2	branched chain amino acid transaminase 2 [Source:HGNC Symbol;Acc:HGNC:977]	19	48795062	48811029	-1
ENSG00000062282	78.5240207062831	1.36738090360682	0.367086939459102	1.94159221006427e-05	0.000214955830900894	DGAT2	diacylglycerol O-acyltransferase 2 [Source:HGNC Symbol;Acc:HGNC:16940]	11	75759512	75801535	1
ENSG00000123159	587.719163805658	-0.671887021202573	0.169876264970005	1.94632835843854e-05	0.000215206896551	GIPC1	GIPC PDZ domain containing family member 1 [Source:HGNC Symbol;Acc:HGNC:1226]	19	14477760	14496149	-1
ENSG00000229619	355.582491418257	-0.964998914114599	0.257319710801325	1.95771438075728e-05	0.000216328679703832	MBNL1-AS1	MBNL1 antisense RNA 1 [Source:HGNC Symbol;Acc:HGNC:44584]	3	152245262	152269557	-1
ENSG00000115468	41.2913062082444	-2.16393132204787	0.595045279236422	1.97193188606072e-05	0.000217616079094256	EFHD1	EF-hand domain family member D1 [Source:HGNC Symbol;Acc:HGNC:29556]	2	232606057	232682780	1
ENSG00000136874	619.35514652057	0.654406302461603	0.16322311619246	1.97310902705752e-05	0.000217616079094256	STX17	syntaxin 17 [Source:HGNC Symbol;Acc:HGNC:11432]	9	99906654	99974534	1
ENSG00000259436	11.9384307633002	4.18431272209663	1.14888043634226	2.01793895432263e-05	0.000222138898652296	AC010247.2	novel transcript, antisense to POU2F2	19	42152569	42157523	1
ENSG00000030419	165.662940988004	0.907642782060303	0.236285079908123	2.02597901823344e-05	0.000222883256409694	IKZF2	IKAROS family zinc finger 2 [Source:HGNC Symbol;Acc:HGNC:13177]	2	212999691	213152427	-1
ENSG00000159259	131.992128433057	-1.35003904033649	0.369971843485435	2.03278664042611e-05	0.000223491176854414	CHAF1B	chromatin assembly factor 1 subunit B [Source:HGNC Symbol;Acc:HGNC:1911]	21	36385392	36419015	1
ENSG00000221890	233.779255309952	-0.840434994919045	0.217778497867541	2.05155992617804e-05	0.000225413046205207	NPTXR	neuronal pentraxin receptor [Source:HGNC Symbol;Acc:HGNC:7954]	22	38818452	38844028	-1
ENSG00000197457	161.959611901186	-0.986617078985143	0.260082720214154	2.06406583083929e-05	0.000226501673331307	STMN3	stathmin 3 [Source:HGNC Symbol;Acc:HGNC:15926]	20	63639705	63657682	-1
ENSG00000261236	305.802461190174	-0.832712870411256	0.214881940100197	2.08557914587533e-05	0.000228574755289932	BOP1	BOP1 ribosomal biogenesis factor [Source:HGNC Symbol;Acc:HGNC:15519]	8	144262045	144291438	-1
ENSG00000182022	1247.88746819084	0.603653243940575	0.150426862199225	2.13191885743226e-05	0.000233506715559336	CHST15	carbohydrate sulfotransferase 15 [Source:HGNC Symbol;Acc:HGNC:18137]	10	124007668	124093598	-1
ENSG00000144554	181.044048096811	-1.09334797979237	0.296299581871528	2.17767740974289e-05	0.000238076271765373	FANCD2	FA complementation group D2 [Source:HGNC Symbol;Acc:HGNC:3585]	3	10026414	10101930	1
ENSG00000159899	1523.19634866666	-0.680644345645224	0.17223277008813	2.17773500869284e-05	0.000238076271765373	NPR2	natriuretic peptide receptor 2 [Source:HGNC Symbol;Acc:HGNC:7944]	9	35792154	35809732	1
ENSG00000075275	567.490050060152	-0.59283270204809	0.14791806782683	2.18561388306541e-05	0.000238787902750699	CELSR1	cadherin EGF LAG seven-pass G-type receptor 1 [Source:HGNC Symbol;Acc:HGNC:1850]	22	46360834	46537170	-1
ENSG00000161896	14.1514424186135	5.23015200229839	1.49138813968191	2.18779067993074e-05	0.00023887605564153	IP6K3	inositol hexakisphosphate kinase 3 [Source:HGNC Symbol;Acc:HGNC:17269]	6	33721662	33746905	-1
ENSG00000133816	850.274237479093	-1.0226370834943	0.271539465718229	2.20014967154747e-05	0.000239991430094251	MICAL2	microtubule associated monooxygenase, calponin and LIM domain containing 2 [Source:HGNC Symbol;Acc:HGNC:24693]	11	12094008	12359144	1
ENSG00000143867	54.4024705699957	-2.36344943760638	0.69790952842435	2.2274247928583e-05	0.000242747538206689	OSR1	odd-skipped related transcription factor 1 [Source:HGNC Symbol;Acc:HGNC:8111]	2	19351485	19358623	-1
ENSG00000147408	4964.64550284789	0.683496510277512	0.173108616904187	2.23296078097606e-05	0.000243095546110554	CSGALNACT1	chondroitin sulfate N-acetylgalactosaminyltransferase 1 [Source:HGNC Symbol;Acc:HGNC:24290]	8	19404161	19758029	-1
ENSG00000049192	2096.13558565665	0.661562101217488	0.166586118687464	2.23340634781847e-05	0.000243095546110554	ADAMTS6	ADAM metallopeptidase with thrombospondin type 1 motif 6 [Source:HGNC Symbol;Acc:HGNC:222]	5	65148738	65481920	-1
ENSG00000219507	101.65509050353	1.22683051492399	0.330698224465464	2.2534069783146e-05	0.000245119510173872	FTH1P8	ferritin heavy chain 1 pseudogene 8 [Source:HGNC Symbol;Acc:HGNC:3995]	X	148052233	148052746	1
ENSG00000196924	32878.4218821055	-0.599398447262621	0.149597156308535	2.28957085982586e-05	0.000248837023069395	FLNA	filamin A [Source:HGNC Symbol;Acc:HGNC:3754]	X	154348524	154374638	-1
ENSG00000155962	363.865215819947	0.79583415424904	0.205221045021923	2.30359818776096e-05	0.000250111093399676	CLIC2	chloride intracellular channel 2 [Source:HGNC Symbol;Acc:HGNC:2063]	X	155276211	155334657	-1
ENSG00000173272	103.857653713328	-1.16307615071128	0.314257176799808	2.30760197391287e-05	0.00025038989184268	MZT2A	mitotic spindle organizing protein 2A [Source:HGNC Symbol;Acc:HGNC:33187]	2	131464900	131492743	-1
ENSG00000124226	2318.45218767966	0.862954099045943	0.224429472769391	2.36237583102294e-05	0.000256173802024546	RNF114	ring finger protein 114 [Source:HGNC Symbol;Acc:HGNC:13094]	20	49936336	49953885	1
ENSG00000162849	38.9680301193607	-2.24897768012964	0.624491588574246	2.37152387640369e-05	0.000257005977830025	KIF26B	kinesin family member 26B [Source:HGNC Symbol;Acc:HGNC:25484]	1	245154985	245709432	1
ENSG00000274312	9.04579939909521	6.74197227544625	2.82561042543346	2.38281694673057e-05	0.000258069435404602	AC015722.2	novel transcript	15	98319687	98320237	-1
ENSG00000119969	318.64897027531	-1.36079370363685	0.386982446230143	2.42699624316183e-05	0.000262691083128571	HELLS	helicase, lymphoid specific [Source:HGNC Symbol;Acc:HGNC:4861]	10	94501434	94613905	1
ENSG00000116455	310.436514624487	-0.846786274032476	0.220854207426377	2.4452875322019e-05	0.000264506691681169	WDR77	WD repeat domain 77 [Source:HGNC Symbol;Acc:HGNC:29652]	1	111439890	111449256	-1
ENSG00000233695	24.3192845279116	-2.58693369762599	0.720032413374688	2.47130302560492e-05	0.000267155058012852	GAS6-AS1	GAS6 antisense RNA 1 [Source:HGNC Symbol;Acc:HGNC:39826]	13	113815630	113845744	1
ENSG00000183955	610.240861029326	-0.624446788713883	0.15703931841363	2.48112340681425e-05	0.000268050488504461	KMT5A	lysine methyltransferase 5A [Source:HGNC Symbol;Acc:HGNC:29489]	12	123383773	123409353	1
ENSG00000184117	334.860517294531	-0.764009289432059	0.196862009260297	2.48396372534396e-05	0.000268191179435435	NIPSNAP1	nipsnap homolog 1 [Source:HGNC Symbol;Acc:HGNC:7827]	22	29554808	29581327	-1
ENSG00000183196	211.003209274898	-0.924753889009007	0.24438224255546	2.49457404631321e-05	0.000269003634171698	CHST6	carbohydrate sulfotransferase 6 [Source:HGNC Symbol;Acc:HGNC:6938]	16	75472052	75495445	-1
ENSG00000123453	35.9402651093753	-2.09559248904303	0.601388066423782	2.5344426782841e-05	0.000272965268568498	SARDH	sarcosine dehydrogenase [Source:HGNC Symbol;Acc:HGNC:10536]	9	133663560	133739955	-1
ENSG00000075035	86.0763023811168	-1.62115835194903	0.447420277817729	2.54560548953813e-05	0.000273998289636274	WSCD2	WSC domain containing 2 [Source:HGNC Symbol;Acc:HGNC:29117]	12	108129288	108250537	1
ENSG00000115738	5193.28501154858	1.61465023866267	0.456013049184179	2.55689335117573e-05	0.000275043487751087	ID2	inhibitor of DNA binding 2 [Source:HGNC Symbol;Acc:HGNC:5361]	2	8678845	8684461	1
ENSG00000185811	22.6185805635655	4.19425919872803	1.1715881465368	2.56083604142987e-05	0.000275140515768776	IKZF1	IKAROS family zinc finger 1 [Source:HGNC Symbol;Acc:HGNC:13176]	7	50304068	50405101	1
ENSG00000102384	86.7191684215534	-1.93609853769538	0.570083230025463	2.56611466405476e-05	0.000275525501213811	CENPI	centromere protein I [Source:HGNC Symbol;Acc:HGNC:3968]	X	101098218	101163681	1
ENSG00000110436	76.6526375984163	4.63499899527013	1.34878293293092	2.5693751110258e-05	0.000275705808067427	SLC1A2	solute carrier family 1 member 2 [Source:HGNC Symbol;Acc:HGNC:10940]	11	35251205	35420063	-1
ENSG00000103888	11766.900659781	1.49143147995552	0.407435822674347	2.58407363670366e-05	0.000276961254289377	CEMIP	cell migration inducing hyaluronidase 1 [Source:HGNC Symbol;Acc:HGNC:29213]	15	80779343	80951776	1
ENSG00000230918	18.8747111451993	3.50974836835623	0.958455629446675	2.5842516529725e-05	0.000276961254289377	DPP4-DT	DPP4 divergent transcript [Source:HGNC Symbol;Acc:HGNC:40191]	2	162073256	162077911	1
ENSG00000130005	69.8282361026104	-1.33700192074601	0.370641171697748	2.58605393905351e-05	0.000276984167907101	GAMT	guanidinoacetate N-methyltransferase [Source:HGNC Symbol;Acc:HGNC:4136]	19	1397026	1401570	-1
ENSG00000102383	103.651405385494	-1.13667291024074	0.309861946418528	2.60739132465354e-05	0.000279098112510643	ZDHHC15	zinc finger DHHC-type containing 15 [Source:HGNC Symbol;Acc:HGNC:20342]	X	75368427	75523502	-1
ENSG00000105792	140.54023338614	1.25312814363548	0.34022843238868	2.6664744834251e-05	0.000285072443700083	CFAP69	cilia and flagella associated protein 69 [Source:HGNC Symbol;Acc:HGNC:26107]	7	90245174	90311063	1
ENSG00000163535	357.464477912271	-1.22236369515694	0.343204833710233	2.688733573975e-05	0.000287100106120037	SGO2	shugoshin 2 [Source:HGNC Symbol;Acc:HGNC:30812]	2	200510008	200584096	1
ENSG00000165490	79.611378159303	-1.71926789684291	0.496823325203009	2.72156248297415e-05	0.000290427692874053	DDIAS	DNA damage induced apoptosis suppressor [Source:HGNC Symbol;Acc:HGNC:26351]	11	82899975	82958277	1
ENSG00000278934	34.6332069119305	2.02515957934052	0.571224589999804	2.7250008651033e-05	0.000290616758928478	AC117489.1	TEC	3	73624410	73627626	1
ENSG00000197608	510.475208201179	0.688822381387981	0.174162152775	2.7522793574258e-05	0.0002931673497583	ZNF841	zinc finger protein 841 [Source:HGNC Symbol;Acc:HGNC:27611]	19	52064466	52095765	-1
ENSG00000089486	514.345673386107	-0.600913955244922	0.152437209418468	2.79111310536458e-05	0.000297122339549708	CDIP1	cell death inducing p53 target 1 [Source:HGNC Symbol;Acc:HGNC:13234]	16	4510669	4538828	-1
ENSG00000170837	51.6275565693479	-1.68588633390636	0.481738584619553	2.79455277502533e-05	0.000297306996571792	GPR27	G protein-coupled receptor 27 [Source:HGNC Symbol;Acc:HGNC:4482]	3	71753855	71756496	1
ENSG00000104722	29.8463971450248	2.20810997012349	0.649268826650652	2.81791673640843e-05	0.000299427264672479	NEFM	neurofilament medium [Source:HGNC Symbol;Acc:HGNC:7734]	8	24913758	24919098	1
ENSG00000277987	6.31911301256103	6.95812795211641	2.94062730321818	2.82362042163186e-05	0.000299850604701552	LINC02351	long intergenic non-protein coding RNA 2351 [Source:HGNC Symbol;Acc:HGNC:53273]	15	98323902	98420998	-1
ENSG00000155465	102.120534663136	1.42183611044654	0.396962244480696	2.8433015413136e-05	0.000301756840997475	SLC7A7	solute carrier family 7 member 7 [Source:HGNC Symbol;Acc:HGNC:11065]	14	22773222	22829820	-1
ENSG00000109762	572.484298027146	0.634556441287997	0.162255258771129	2.86597770303431e-05	0.000303978425838256	SNX25	sorting nexin 25 [Source:HGNC Symbol;Acc:HGNC:21883]	4	185204237	185370185	1
ENSG00000260231	486.81737929061	0.880462973533429	0.234207591123541	2.87193858758339e-05	0.000304425490283839	KDM7A-DT	KDM7A divergent transcript [Source:HGNC Symbol;Acc:HGNC:48959]	7	140177184	140179640	1
ENSG00000051341	148.864594577478	-1.52829541651455	0.446022943809645	2.88762833085606e-05	0.000305902644016629	POLQ	DNA polymerase theta [Source:HGNC Symbol;Acc:HGNC:9186]	3	121431427	121546641	-1
ENSG00000172965	261.859992002937	-1.1633158471232	0.320274151911511	2.89511533762885e-05	0.000306198267751352	MIR4435-2HG	MIR4435-2 host gene [Source:HGNC Symbol;Acc:HGNC:35163]	2	111006015	111523376	-1
ENSG00000198715	851.139954611445	-0.632261477665398	0.162269352998579	2.89568700763881e-05	0.000306198267751352	GLMP	glycosylated lysosomal membrane protein [Source:HGNC Symbol;Acc:HGNC:29436]	1	156290089	156295689	-1
ENSG00000150764	1986.66075512925	-0.672627876215313	0.173375841191613	2.96452956882199e-05	0.000313098135018467	DIXDC1	DIX domain containing 1 [Source:HGNC Symbol;Acc:HGNC:23695]	11	111927144	112022653	1
ENSG00000111860	607.720003793007	0.92841474140379	0.251651249815746	3.02699486874807e-05	0.000319501873646248	CEP85L	centrosomal protein 85 like [Source:HGNC Symbol;Acc:HGNC:21638]	6	118460772	118710075	-1
ENSG00000262406	101.885320909639	3.6757227104954	1.05173911756248	3.10256336310642e-05	0.000327234004569327	MMP12	matrix metallopeptidase 12 [Source:HGNC Symbol;Acc:HGNC:7158]	11	102862736	102874982	-1
ENSG00000153814	621.944722881566	-0.719189551542886	0.186809360038359	3.1040032319646e-05	0.000327234004569327	JAZF1	JAZF zinc finger 1 [Source:HGNC Symbol;Acc:HGNC:28917]	7	27830573	28180795	-1
ENSG00000182107	759.911600111427	-0.823826466027321	0.220506668164409	3.10694035439813e-05	0.000327345733895107	TMEM30B	transmembrane protein 30B [Source:HGNC Symbol;Acc:HGNC:27254]	14	61277370	61281761	-1
ENSG00000175354	830.848391190609	0.736236433491894	0.191561169672268	3.11283430416317e-05	0.000327768670058534	PTPN2	protein tyrosine phosphatase non-receptor type 2 [Source:HGNC Symbol;Acc:HGNC:9650]	18	12785478	12929643	-1
ENSG00000156299	193.877703648311	-0.889262572462206	0.23679094742623	3.1272291489709e-05	0.000329085664879937	TIAM1	TIAM Rac1 associated GEF 1 [Source:HGNC Symbol;Acc:HGNC:11805]	21	31118416	31559977	-1
ENSG00000152217	882.046870090732	-0.611355889579257	0.156204891102199	3.14466839982212e-05	0.000330721247814827	SETBP1	SET binding protein 1 [Source:HGNC Symbol;Acc:HGNC:15573]	18	44680173	45068510	1
ENSG00000224260	16.9922851612026	3.62110989236136	1.04949857958733	3.15907181162405e-05	0.000332035775643692	AL023754.1	novel transcript	1	209528455	209567673	-1
ENSG00000101665	1100.94056557859	0.683869432859476	0.177391109945441	3.19834333177385e-05	0.000335758655485495	SMAD7	SMAD family member 7 [Source:HGNC Symbol;Acc:HGNC:6773]	18	48919853	48952052	-1
ENSG00000261578	121.616669901639	1.23322071452362	0.343280356359217	3.20222315503261e-05	0.000335761666592325	AP003119.3	novel transcript, overlapping to TSKU	11	76800364	76804555	1
ENSG00000017427	3186.31328610075	1.71180931773299	0.491882334690576	3.22172984273366e-05	0.000337603985984055	IGF1	insulin like growth factor 1 [Source:HGNC Symbol;Acc:HGNC:5464]	12	102395874	102481744	-1
ENSG00000166123	735.265586336737	-0.622312944671805	0.159510215850201	3.23756237475029e-05	0.000339059310081206	GPT2	glutamic--pyruvic transaminase 2 [Source:HGNC Symbol;Acc:HGNC:18062]	16	46884362	46931289	1
ENSG00000120910	431.723656847969	0.766049471931082	0.202169874583389	3.24575266116846e-05	0.000339713020124817	PPP3CC	protein phosphatase 3 catalytic subunit gamma [Source:HGNC Symbol;Acc:HGNC:9316]	8	22440819	22541142	1
ENSG00000168010	346.423716541942	0.820736635654431	0.215405498683445	3.3133225070788e-05	0.000346097961285415	ATG16L2	autophagy related 16 like 2 [Source:HGNC Symbol;Acc:HGNC:25464]	11	72814406	72843674	1
ENSG00000204267	2346.63614131834	0.937957494929909	0.253897896609464	3.31469630869211e-05	0.000346097961285415	TAP2	transporter 2, ATP binding cassette subfamily B member [Source:HGNC Symbol;Acc:HGNC:44]	6	32821833	32838770	-1
ENSG00000218336	122.595912786215	1.11367837491759	0.30586554851516	3.34669194010697e-05	0.000349229607179205	TENM3	teneurin transmembrane protein 3 [Source:HGNC Symbol;Acc:HGNC:29944]	4	182143987	182803024	1
ENSG00000176105	1930.34469890805	0.596644007681764	0.153078098675021	3.3500454758973e-05	0.00034937047226807	YES1	YES proto-oncogene 1, Src family tyrosine kinase [Source:HGNC Symbol;Acc:HGNC:12841]	18	721588	812546	-1
ENSG00000160199	489.690185144518	0.659267841092274	0.169237196057504	3.37321989333e-05	0.000351366996893639	PKNOX1	PBX/knotted 1 homeobox 1 [Source:HGNC Symbol;Acc:HGNC:9022]	21	42974510	43033931	1
ENSG00000170271	235.926209388581	-1.02609925168572	0.280254463215906	3.44430130778604e-05	0.000358556906888747	FAXDC2	fatty acid hydroxylase domain containing 2 [Source:HGNC Symbol;Acc:HGNC:1334]	5	154818492	154859252	-1
ENSG00000160285	1461.83773903736	0.616862652554247	0.158048545229172	3.44709031030146e-05	0.000358633136877843	LSS	lanosterol synthase [Source:HGNC Symbol;Acc:HGNC:6708]	21	46188141	46228824	-1
ENSG00000121898	2689.92836070187	0.690598741361211	0.178959228895938	3.49342955727677e-05	0.000363237514551192	CPXM2	carboxypeptidase X, M14 family member 2 [Source:HGNC Symbol;Acc:HGNC:26977]	10	123706207	123940267	-1
ENSG00000169583	60.1689610619213	-1.51030429724523	0.426451241186493	3.50415216218845e-05	0.000364135287557091	CLIC3	chloride intracellular channel 3 [Source:HGNC Symbol;Acc:HGNC:2064]	9	136994608	136996568	-1
ENSG00000188157	7887.47807205532	0.964217611541382	0.259847449369679	3.54438788688615e-05	0.000368097031468932	AGRN	agrin [Source:HGNC Symbol;Acc:HGNC:329]	1	1020120	1056118	1
ENSG00000184106	41.7993726863957	2.08360575552454	0.600664027145097	3.56740657258636e-05	0.000370046807889282	TREML3P	triggering receptor expressed on myeloid cells like 3, pseudogene [Source:HGNC Symbol;Acc:HGNC:30806]	6	41208713	41217947	-1
ENSG00000112096	156366.001806041	3.11463827401402	0.957537813081791	3.57847504042895e-05	0.00037097425255624	SOD2	superoxide dismutase 2 [Source:HGNC Symbol;Acc:HGNC:11180]	6	159669069	159745186	-1
ENSG00000074047	284.373320472256	-0.90305642252757	0.24445417179941	3.67088073982127e-05	0.000379876246054976	GLI2	GLI family zinc finger 2 [Source:HGNC Symbol;Acc:HGNC:4318]	2	120735623	120992653	1
ENSG00000110046	673.318562655068	0.611670830666163	0.158961670448801	3.76420546972754e-05	0.000388841533031037	ATG2A	autophagy related 2A [Source:HGNC Symbol;Acc:HGNC:29028]	11	64894546	64917211	-1
ENSG00000137285	48.1909952076317	-1.81231106322349	0.518146953864997	3.77294413068328e-05	0.000389513480205591	TUBB2B	tubulin beta 2B class IIb [Source:HGNC Symbol;Acc:HGNC:30829]	6	3224277	3231730	-1
ENSG00000110002	805.105347746286	-0.638770121140601	0.165842458954401	3.77812245456591e-05	0.000389817285445359	VWA5A	von Willebrand factor A domain containing 5A [Source:HGNC Symbol;Acc:HGNC:6658]	11	124115404	124147721	1
ENSG00000170075	110.369978708758	4.996919246337	1.73232782768678	3.79748148089455e-05	0.00039158299575611	GPR37L1	G protein-coupled receptor 37 like 1 [Source:HGNC Symbol;Acc:HGNC:14923]	1	202122917	202133592	1
ENSG00000139880	56.3731918024362	-1.58481335594243	0.458740809759061	3.82985019567089e-05	0.000394454210643316	CDH24	cadherin 24 [Source:HGNC Symbol;Acc:HGNC:14265]	14	23047062	23057538	-1
ENSG00000138639	368.185115511719	0.784545975069714	0.211026332238133	3.8532342318433e-05	0.000396195915291777	ARHGAP24	Rho GTPase activating protein 24 [Source:HGNC Symbol;Acc:HGNC:25361]	4	85475150	86002668	1
ENSG00000266258	17.4896496519464	2.61915569643362	0.76629533142508	3.85351724180592e-05	0.000396195915291777	LINC01909	long intergenic non-protein coding RNA 1909 [Source:HGNC Symbol;Acc:HGNC:52728]	18	70335439	70352459	1
ENSG00000128271	13.9208353699595	4.61179740887499	1.28848969414135	3.85977745643517e-05	0.000396599525679788	ADORA2A	adenosine A2a receptor [Source:HGNC Symbol;Acc:HGNC:263]	22	24417879	24442357	1
ENSG00000143476	284.505644081838	-2.24582346673713	0.715050811863981	3.87059358826346e-05	0.000397299924865698	DTL	denticleless E3 ubiquitin protein ligase homolog [Source:HGNC Symbol;Acc:HGNC:30288]	1	212035553	212107400	1
ENSG00000103145	247.107673845652	-0.929225340447508	0.253081982413405	3.87115084215645e-05	0.000397299924865698	HCFC1R1	host cell factor C1 regulator 1 [Source:HGNC Symbol;Acc:HGNC:21198]	16	3022620	3024286	-1
ENSG00000188211	663.789838624043	0.958041199138602	0.264423903607842	3.93313774887398e-05	0.000403424252512444	NCR3LG1	natural killer cell cytotoxicity receptor 3 ligand 1 [Source:HGNC Symbol;Acc:HGNC:42400]	11	17351800	17377341	1
ENSG00000148773	2095.99987071335	-2.02763202836919	0.63213871343521	3.95117922423219e-05	0.000405036520475818	MKI67	marker of proliferation Ki-67 [Source:HGNC Symbol;Acc:HGNC:7107]	10	128096659	128126423	-1
ENSG00000261713	24.9425282764822	-2.74563184026789	0.820683607154652	3.98097237014125e-05	0.000407611363582812	SSTR5-AS1	SSTR5 antisense RNA 1 [Source:HGNC Symbol;Acc:HGNC:26502]	16	1064093	1078731	-1
ENSG00000183763	41.3543217770194	-1.84150017280421	0.542372326027566	4.00266728289285e-05	0.000409592191383818	TRAIP	TRAF interacting protein [Source:HGNC Symbol;Acc:HGNC:30764]	3	49828601	49856574	-1
ENSG00000081277	639.030526204842	1.7705649792185	0.529971873728025	4.11295901815663e-05	0.000420138643231383	PKP1	plakophilin 1 [Source:HGNC Symbol;Acc:HGNC:9023]	1	201283452	201332993	1
ENSG00000168763	235.726885994114	0.763871619625449	0.203961163307928	4.14368395201776e-05	0.000423029373953944	CNNM3	cyclin and CBS domain divalent metal cation transport mediator 3 [Source:HGNC Symbol;Acc:HGNC:104]	2	96816245	96835382	1
ENSG00000137812	427.509625742192	-1.83206075421922	0.565728958787376	4.20416290470844e-05	0.000428200867811922	KNL1	kinetochore scaffold 1 [Source:HGNC Symbol;Acc:HGNC:24054]	15	40594020	40664342	1
ENSG00000185215	4477.5834966181	2.46909281383823	0.743788942771818	4.22558738286606e-05	0.000430131740776623	TNFAIP2	TNF alpha induced protein 2 [Source:HGNC Symbol;Acc:HGNC:11895]	14	103123442	103137439	1
ENSG00000186871	86.5797421253382	-1.7368359054014	0.520635706705089	4.29019759186219e-05	0.000436199273523621	ERCC6L	ERCC excision repair 6 like, spindle assembly checkpoint helicase [Source:HGNC Symbol;Acc:HGNC:20794]	X	72204657	72239027	-1
ENSG00000243978	37.1704263337124	-2.02841415567979	0.615094752873357	4.37654420375161e-05	0.000444719121683082	RTL9	retrotransposon Gag like 9 [Source:HGNC Symbol;Acc:HGNC:29245]	X	110358816	110456334	1
ENSG00000149548	91.5581210272197	-1.16152823354952	0.330996366580144	4.38313880970704e-05	0.000445129827751087	CCDC15	coiled-coil domain containing 15 [Source:HGNC Symbol;Acc:HGNC:25798]	11	124954121	125041489	1
ENSG00000070540	1382.08403614459	0.629410944856859	0.165181292785471	4.39939278516369e-05	0.000446381627918703	WIPI1	WD repeat domain, phosphoinositide interacting 1 [Source:HGNC Symbol;Acc:HGNC:25471]	17	68420948	68457513	-1
ENSG00000171388	34.3921783057276	-2.09344861302741	0.634207171752571	4.40058506848799e-05	0.000446381627918703	APLN	apelin [Source:HGNC Symbol;Acc:HGNC:16665]	X	129645259	129654956	-1
ENSG00000196700	608.38067523602	-0.671639431499529	0.176360653729317	4.40613070969345e-05	0.000446684309214678	ZNF512B	zinc finger protein 512B [Source:HGNC Symbol;Acc:HGNC:29212]	20	63956704	63969930	-1
ENSG00000159674	347.799856648526	-1.03090958345558	0.288660342374338	4.41801308949369e-05	0.000447628670781531	SPON2	spondin 2 [Source:HGNC Symbol;Acc:HGNC:11253]	4	1166932	1208962	-1
ENSG00000164181	575.347443324425	3.48956772712721	1.07418225316707	4.53948832142408e-05	0.000459402541269134	ELOVL7	ELOVL fatty acid elongase 7 [Source:HGNC Symbol;Acc:HGNC:26292]	5	60751791	60844274	-1
ENSG00000115461	15880.2553487335	0.758527561664324	0.19586271674945	4.58995518860885e-05	0.000464240421251581	IGFBP5	insulin like growth factor binding protein 5 [Source:HGNC Symbol;Acc:HGNC:5474]	2	216672105	216695549	-1
ENSG00000102908	3442.06426357719	0.650880248470974	0.17247221619216	4.69071792658973e-05	0.000473498036155568	NFAT5	nuclear factor of activated T cells 5 [Source:HGNC Symbol;Acc:HGNC:7774]	16	69565094	69704666	1
ENSG00000204977	787.934244933704	0.622309893405091	0.163697502259399	4.6923473445938e-05	0.000473498036155568	TRIM13	tripartite motif containing 13 [Source:HGNC Symbol;Acc:HGNC:9976]	13	49995888	50020481	1
ENSG00000196405	247.057626627262	-0.844279190678582	0.229706756785526	4.71743140307794e-05	0.000475478909684798	EVL	Enah/Vasp-like [Source:HGNC Symbol;Acc:HGNC:20234]	14	99971449	100144236	1
ENSG00000198832	1695.49833561059	0.691451672002361	0.182738791976906	4.73278699969833e-05	0.000476688699042044	SELENOM	selenoprotein M [Source:HGNC Symbol;Acc:HGNC:30397]	22	31104772	31120069	-1
ENSG00000128973	282.069369273551	-0.831019855393153	0.227805712351841	4.73588121614026e-05	0.000476688699042044	CLN6	CLN6 transmembrane ER protein [Source:HGNC Symbol;Acc:HGNC:2077]	15	68206992	68257211	-1
ENSG00000135446	724.614168352273	-0.585581163977811	0.15334555532173	4.73763557630248e-05	0.000476688699042044	CDK4	cyclin dependent kinase 4 [Source:HGNC Symbol;Acc:HGNC:1773]	12	57747727	57756013	-1
ENSG00000184441	108.166984203496	1.10708717294865	0.316956147783871	4.81238755165944e-05	0.000483930805872467	AP001062.1	novel transcript, antisense to C21orf2	21	44331234	44335851	1
ENSG00000131711	4008.67120313258	-0.775806681067521	0.211138918644997	4.82694578241688e-05	0.000485115006386186	MAP1B	microtubule associated protein 1B [Source:HGNC Symbol;Acc:HGNC:6836]	5	72107234	72209565	1
ENSG00000134470	740.042799942423	2.26484769250231	0.689029928763139	4.87686415732363e-05	0.000489849540963434	IL15RA	interleukin 15 receptor subunit alpha [Source:HGNC Symbol;Acc:HGNC:5978]	10	5943639	5978187	-1
ENSG00000205710	75.2618980595687	-1.29194281492086	0.373579795828264	4.93327880471651e-05	0.000494945814256858	C17orf107	chromosome 17 open reading frame 107 [Source:HGNC Symbol;Acc:HGNC:37238]	17	4899418	4902934	1
ENSG00000143793	119.470496887556	-1.02724540034845	0.291972433902731	4.96478681793689e-05	0.000497820516068807	C1orf35	chromosome 1 open reading frame 35 [Source:HGNC Symbol;Acc:HGNC:19032]	1	228100726	228105411	-1
ENSG00000187164	338.980967499379	0.656326110588334	0.173781436267396	5.00203767446235e-05	0.000500979499882826	SHTN1	shootin 1 [Source:HGNC Symbol;Acc:HGNC:29319]	10	116881477	117126586	-1
ENSG00000105088	142.644615541184	-1.18316949654791	0.342410801352405	5.01139253109969e-05	0.000501628309786368	OLFM2	olfactomedin 2 [Source:HGNC Symbol;Acc:HGNC:17189]	19	9853718	9936552	-1
ENSG00000221829	199.563746776768	-0.819680460640046	0.224140737928714	5.040921684337e-05	0.000504005455331332	FANCG	FA complementation group G [Source:HGNC Symbol;Acc:HGNC:3588]	9	35073835	35080016	-1
ENSG00000166963	5289.40079353906	-0.608693756074004	0.159602959561072	5.04888411898255e-05	0.000504512277264749	MAP1A	microtubule associated protein 1A [Source:HGNC Symbol;Acc:HGNC:6835]	15	43510958	43531620	1
ENSG00000122966	230.261637630674	-1.28395452573149	0.378903031532667	5.07561288919911e-05	0.000506892680120074	CIT	citron rho-interacting serine/threonine kinase [Source:HGNC Symbol;Acc:HGNC:1985]	12	119685791	119877320	-1
ENSG00000166106	31.7417973692504	-4.05115241457316	1.08551155633813	5.08910257516956e-05	0.000507948950218841	ADAMTS15	ADAM metallopeptidase with thrombospondin type 1 motif 15 [Source:HGNC Symbol;Acc:HGNC:16305]	11	130448974	130476641	1
ENSG00000113742	1595.66419436317	0.770470163418383	0.210751566807124	5.09403325252097e-05	0.000508150216385631	CPEB4	cytoplasmic polyadenylation element binding protein 4 [Source:HGNC Symbol;Acc:HGNC:21747]	5	173888349	173961980	1
ENSG00000092758	1430.33126537001	-0.982502089678717	0.275867660325507	5.15126013910716e-05	0.000512978429729363	COL9A3	collagen type IX alpha 3 chain [Source:HGNC Symbol;Acc:HGNC:2219]	20	62816244	62841159	1
ENSG00000121104	158.39485457568	0.931178590772371	0.258043889950651	5.18381675679429e-05	0.000515925872078893	FAM117A	family with sequence similarity 117 member A [Source:HGNC Symbol;Acc:HGNC:24179]	17	49710332	49789180	-1
ENSG00000177508	33.2634820195474	-1.86260034210958	0.56171042905349	5.27130290286595e-05	0.000524034827350476	IRX3	iroquois homeobox 3 [Source:HGNC Symbol;Acc:HGNC:14360]	16	54283304	54286787	-1
ENSG00000148841	4277.74348283555	0.746984532573214	0.205352625232203	5.28472003578135e-05	0.000525069306347119	ITPRIP	inositol 1,4,5-trisphosphate receptor interacting protein [Source:HGNC Symbol;Acc:HGNC:29370]	10	104309698	104338465	-1
ENSG00000180611	107.78735310811	0.989914746686422	0.276396504162549	5.30924886534525e-05	0.00052690593321016	MB21D2	Mab-21 domain containing 2 [Source:HGNC Symbol;Acc:HGNC:30438]	3	192796815	192917856	-1
ENSG00000177000	830.789076663011	0.691732032900128	0.186767184482347	5.32331703051712e-05	0.000527993205769651	MTHFR	methylenetetrahydrofolate reductase [Source:HGNC Symbol;Acc:HGNC:7436]	1	11785723	11806455	-1
ENSG00000164484	194.181496850593	-0.909483694776484	0.254512515622085	5.33100948646009e-05	0.000528163706905708	TMEM200A	transmembrane protein 200A [Source:HGNC Symbol;Acc:HGNC:21075]	6	130365734	130443063	1
ENSG00000167670	218.417217639804	-1.00916490540721	0.286845301966103	5.34769300968313e-05	0.000529515746790714	CHAF1A	chromatin assembly factor 1 subunit A [Source:HGNC Symbol;Acc:HGNC:1910]	19	4402640	4445018	1
ENSG00000172260	4909.4506881616	-0.694739011769688	0.188535870788818	5.56063950544761e-05	0.000549353377090594	NEGR1	neuronal growth regulator 1 [Source:HGNC Symbol;Acc:HGNC:17302]	1	71395943	72282539	-1
ENSG00000151611	463.562489989579	0.661489852427001	0.176291917892765	5.5732466870382e-05	0.000550287103521433	MMAA	metabolism of cobalamin associated A [Source:HGNC Symbol;Acc:HGNC:18871]	4	145599042	145660033	1
ENSG00000183690	57.0330602249375	1.5946464345751	0.477001544758445	5.59206631908672e-05	0.000551520703653366	EFHC2	EF-hand domain containing 2 [Source:HGNC Symbol;Acc:HGNC:26233]	X	44147872	44343672	-1
ENSG00000133401	284.386068043641	1.3382725443802	0.384416721464706	5.59696141642378e-05	0.000551691442725729	PDZD2	PDZ domain containing 2 [Source:HGNC Symbol;Acc:HGNC:18486]	5	31639131	32110932	1
ENSG00000162772	358.146127076736	0.947817448412822	0.268146721041626	5.64486036991149e-05	0.000556098476102524	ATF3	activating transcription factor 3 [Source:HGNC Symbol;Acc:HGNC:785]	1	212565334	212620777	1
ENSG00000184402	537.94403130629	0.605826814975171	0.160547956787362	5.69098711482994e-05	0.000560326043598474	SS18L1	SS18L1 subunit of BAF chromatin remodeling complex [Source:HGNC Symbol;Acc:HGNC:15592]	20	62143769	62182514	1
ENSG00000143882	20.4602209910018	2.88947657424325	0.855672568648864	5.7093435611408e-05	0.00056178751635555	ATP6V1C2	ATPase H+ transporting V1 subunit C2 [Source:HGNC Symbol;Acc:HGNC:18264]	2	10721100	10785110	1
ENSG00000175093	170.982125015756	1.04599765587427	0.29900855106009	5.71227428169061e-05	0.00056178751635555	SPSB4	splA/ryanodine receptor domain and SOCS box containing 4 [Source:HGNC Symbol;Acc:HGNC:30630]	3	141051347	141148611	1
ENSG00000070759	153.522086136932	1.19988579417713	0.341171717269006	5.82372558441331e-05	0.000571895050126271	TESK2	testis associated actin remodelling kinase 2 [Source:HGNC Symbol;Acc:HGNC:11732]	1	45343883	45491163	-1
ENSG00000163814	156.699347339382	1.10707412619739	0.318929925278835	5.86661333232817e-05	0.000575667623386642	CDCP1	CUB domain containing protein 1 [Source:HGNC Symbol;Acc:HGNC:24357]	3	45082277	45146422	-1
ENSG00000165929	127.029352611323	1.62020618126507	0.503515900369288	5.92476987532431e-05	0.000581047313363498	TC2N	tandem C2 domains, nuclear [Source:HGNC Symbol;Acc:HGNC:19859]	14	91779746	91867536	-1
ENSG00000103319	1245.25573645577	-0.591872165402469	0.15730421244694	5.98793942545037e-05	0.000586912308946476	EEF2K	eukaryotic elongation factor 2 kinase [Source:HGNC Symbol;Acc:HGNC:24615]	16	22206278	22288738	1
ENSG00000157890	13.0821244191354	3.80800782942076	1.11641531610544	6.0039897586294e-05	0.000587824645823812	MEGF11	multiple EGF like domains 11 [Source:HGNC Symbol;Acc:HGNC:29635]	15	65895079	66253747	-1
ENSG00000173163	155.605347876375	-0.847128524974264	0.235918886167474	6.06037304110567e-05	0.000592679331002577	COMMD1	copper metabolism domain containing 1 [Source:HGNC Symbol;Acc:HGNC:23024]	2	61888724	62147247	1
ENSG00000260920	74.1487940057918	-1.20189883891052	0.350732255321194	6.08966618712444e-05	0.000595210253951171	AL031985.3	novel transcript, sense overlapping with ZNF643	1	40464319	40466767	1
ENSG00000115756	360.78607266179	-0.747916196804372	0.206096727120152	6.13012320266407e-05	0.000598828897954361	HPCAL1	hippocalcin like 1 [Source:HGNC Symbol;Acc:HGNC:5145]	2	10302889	10427617	1
ENSG00000013374	3009.7537433054	0.741933354163146	0.202727575459382	6.15652547198048e-05	0.000601071302659147	NUB1	negative regulator of ubiquitin like proteins 1 [Source:HGNC Symbol;Acc:HGNC:17623]	7	151341699	151378449	1
ENSG00000198517	818.500197947505	0.72317144847253	0.1975818940965	6.24620888553926e-05	0.000609145102556757	MAFK	MAF bZIP transcription factor K [Source:HGNC Symbol;Acc:HGNC:6782]	7	1530702	1543043	1
ENSG00000186638	110.245567768569	-1.20522740232623	0.357948612600995	6.25150043306968e-05	0.000609320363618983	KIF24	kinesin family member 24 [Source:HGNC Symbol;Acc:HGNC:19916]	9	34252381	34311371	-1
ENSG00000136114	124.1419714418	-1.12204654059947	0.328028776960499	6.27162265477306e-05	0.000610940135370267	THSD1	thrombospondin type 1 domain containing 1 [Source:HGNC Symbol;Acc:HGNC:17754]	13	52377167	52416373	-1
ENSG00000155189	496.868815396945	-0.796660155750693	0.223759189972137	6.31524658259426e-05	0.000614450452866453	AGPAT5	1-acylglycerol-3-phosphate O-acyltransferase 5 [Source:HGNC Symbol;Acc:HGNC:20886]	8	6708642	6761503	1
ENSG00000099901	622.920762752971	-0.68111237713244	0.184842702734817	6.34548335217749e-05	0.000616756929832324	RANBP1	RAN binding protein 1 [Source:HGNC Symbol;Acc:HGNC:9847]	22	20115938	20127355	1
ENSG00000077152	131.689302244516	-1.4359747203307	0.443902950848934	6.37730408535409e-05	0.00061915952859866	UBE2T	ubiquitin conjugating enzyme E2 T [Source:HGNC Symbol;Acc:HGNC:25009]	1	202331657	202341980	-1
ENSG00000068028	374.555305377054	-0.667541876123215	0.180784461984672	6.3964546307142e-05	0.000620328027785114	RASSF1	Ras association domain family member 1 [Source:HGNC Symbol;Acc:HGNC:9882]	3	50329782	50340980	-1
ENSG00000145777	99.2485271173742	1.18587965953511	0.349967938989798	6.4023682841199e-05	0.000620556396721505	TSLP	thymic stromal lymphopoietin [Source:HGNC Symbol;Acc:HGNC:30743]	5	111070062	111078026	1
ENSG00000159128	1587.77615989684	0.901416725479901	0.253469306279355	6.4530360106021e-05	0.000624772842403492	IFNGR2	interferon gamma receptor 2 [Source:HGNC Symbol;Acc:HGNC:5440]	21	33402896	33479348	1
ENSG00000152284	176.89167695959	-0.813862448058916	0.226813715009548	6.47339826480641e-05	0.000626049060141039	TCF7L1	transcription factor 7 like 1 [Source:HGNC Symbol;Acc:HGNC:11640]	2	85133392	85310387	1
ENSG00000145242	49.2255828465144	-2.14531506261992	0.689565520124666	6.48397997068895e-05	0.000626724826767756	EPHA5	EPH receptor A5 [Source:HGNC Symbol;Acc:HGNC:3389]	4	65319563	65670495	-1
ENSG00000168779	657.968718491071	0.645041521813714	0.173623582425685	6.52174102263425e-05	0.000630025474856916	SHOX2	short stature homeobox 2 [Source:HGNC Symbol;Acc:HGNC:10854]	3	158095954	158106503	-1
ENSG00000170382	51.8935915528685	-1.75062991026651	0.52437577691499	6.56041176522177e-05	0.000632782614690076	LRRN2	leucine rich repeat neuronal 2 [Source:HGNC Symbol;Acc:HGNC:16914]	1	204617170	204685738	-1
ENSG00000137804	526.069740003851	-1.82317200337199	0.586734661318432	6.56116859184296e-05	0.000632782614690076	NUSAP1	nucleolar and spindle associated protein 1 [Source:HGNC Symbol;Acc:HGNC:18538]	15	41320794	41381050	1
ENSG00000172575	75.667983614778	3.95741191581823	1.33947815142349	6.58067367085508e-05	0.000633874393807886	RASGRP1	RAS guanyl releasing protein 1 [Source:HGNC Symbol;Acc:HGNC:9878]	15	38488103	38565575	-1
ENSG00000187479	554.149002495693	1.72345001728963	0.527013304851528	6.58151411263652e-05	0.000633874393807886	C11orf96	chromosome 11 open reading frame 96 [Source:HGNC Symbol;Acc:HGNC:38675]	11	43925342	43943878	1
ENSG00000176208	95.9071616986979	-1.33767570316282	0.402942840186977	6.58339466184597e-05	0.000633874393807886	ATAD5	ATPase family AAA domain containing 5 [Source:HGNC Symbol;Acc:HGNC:25752]	17	30831966	30895869	1
ENSG00000163131	4009.97470649633	2.65665683021133	0.858502081109164	6.69423681580242e-05	0.000643835672129878	CTSS	cathepsin S [Source:HGNC Symbol;Acc:HGNC:2545]	1	150730188	150765792	-1
ENSG00000078269	6930.85376585486	0.611511711802814	0.165743349155438	6.72330874779106e-05	0.000646275273623113	SYNJ2	synaptojanin 2 [Source:HGNC Symbol;Acc:HGNC:11504]	6	157981863	158099176	1
ENSG00000113504	1118.27523560196	0.833127553578073	0.231041862781613	6.73062193358518e-05	0.000646621788737877	SLC12A7	solute carrier family 12 member 7 [Source:HGNC Symbol;Acc:HGNC:10915]	5	1050384	1112063	-1
ENSG00000130881	345.649011413271	-0.690353595708599	0.189304883832166	6.87691770245928e-05	0.000659880543125446	LRP3	LDL receptor related protein 3 [Source:HGNC Symbol;Acc:HGNC:6695]	19	33177603	33208864	1
ENSG00000157368	48.1834640133872	1.58406911312298	0.473169625657768	6.87998409934083e-05	0.000659880543125446	IL34	interleukin 34 [Source:HGNC Symbol;Acc:HGNC:28529]	16	70579895	70660682	1
ENSG00000136235	4032.88284477927	-0.588096468149044	0.157919730932645	6.92267582728587e-05	0.000663610216604639	GPNMB	glycoprotein nmb [Source:HGNC Symbol;Acc:HGNC:4462]	7	23235967	23275108	1
ENSG00000206052	54.2099622094511	1.60814052236513	0.49782827671124	6.9285599067723e-05	0.000663809335683454	DOK6	docking protein 6 [Source:HGNC Symbol;Acc:HGNC:28301]	18	69400888	69849087	1
ENSG00000164764	31.1085860163807	-2.44091074419361	0.752549146111746	6.93592681445567e-05	0.000664150224402325	SBSPON	somatomedin B and thrombospondin type 1 domain containing [Source:HGNC Symbol;Acc:HGNC:30362]	8	73064543	73124088	-1
ENSG00000131203	943.58085169502	3.95636212261059	1.52814446711071	6.96741044131188e-05	0.000666798769841687	IDO1	indoleamine 2,3-dioxygenase 1 [Source:HGNC Symbol;Acc:HGNC:6059]	8	39902275	39928790	1
ENSG00000133131	566.794760780412	-0.712090468934285	0.195281656957353	7.01328856292292e-05	0.000670453468594775	MORC4	MORC family CW-type zinc finger 4 [Source:HGNC Symbol;Acc:HGNC:23485]	X	106813871	107000212	-1
ENSG00000172731	91.8909163304511	-1.08315391848297	0.314927116312033	7.03340608025382e-05	0.000672008229158278	LRRC20	leucine rich repeat containing 20 [Source:HGNC Symbol;Acc:HGNC:23421]	10	70298970	70382650	-1
ENSG00000119915	18.0534581745012	2.69854235856942	0.859286442441505	7.06108385435322e-05	0.000674283237504694	ELOVL3	ELOVL fatty acid elongase 3 [Source:HGNC Symbol;Acc:HGNC:18047]	10	102226299	102229589	1
ENSG00000227482	49.911157589165	1.50332554400386	0.461417801650532	7.0657349760225e-05	0.00067435807759663	AL157702.2	novel transcript	9	113650956	113682855	1
ENSG00000169231	876.844870135438	-0.668259118046515	0.182410962576557	7.16736654725062e-05	0.00068368364597598	THBS3	thrombospondin 3 [Source:HGNC Symbol;Acc:HGNC:11787]	1	155195588	155209051	-1
ENSG00000077092	159.864455900666	-1.03313140765166	0.303430940071915	7.17425953560896e-05	0.00068396699574857	RARB	retinoic acid receptor beta [Source:HGNC Symbol;Acc:HGNC:9865]	3	25174332	25597932	1
ENSG00000168702	11.0620970530085	4.15921024950359	1.26319119766197	7.22639395246253e-05	0.000687851046508374	LRP1B	LDL receptor related protein 1B [Source:HGNC Symbol;Acc:HGNC:6693]	2	140231423	142131016	-1
ENSG00000115604	131.396986377833	1.08034076080298	0.320240361420678	7.23489854353795e-05	0.00068824291273143	IL18R1	interleukin 18 receptor 1 [Source:HGNC Symbol;Acc:HGNC:5988]	2	102311529	102398775	1
ENSG00000170458	97.1260214061863	-1.06402242606708	0.31303929950687	7.36310938413365e-05	0.000699557959730645	CD14	CD14 molecule [Source:HGNC Symbol;Acc:HGNC:1628]	5	140631728	140633701	-1
ENSG00000186470	1793.92124810891	0.971526703119346	0.277605552546897	7.3871081424445e-05	0.000701192186607538	BTN3A2	butyrophilin subfamily 3 member A2 [Source:HGNC Symbol;Acc:HGNC:1139]	6	26365159	26378320	1
ENSG00000114529	187.053984271912	1.02539799734452	0.293205923059371	7.45223696627504e-05	0.000706989423182469	C3orf52	chromosome 3 open reading frame 52 [Source:HGNC Symbol;Acc:HGNC:26255]	3	112086335	112131004	1
ENSG00000143514	915.681869847696	0.646424006792327	0.176724053408376	7.4770318117735e-05	0.000708955974452934	TP53BP2	tumor protein p53 binding protein 2 [Source:HGNC Symbol;Acc:HGNC:12000]	1	223779893	223845954	-1
ENSG00000221949	28.4230194045725	1.99089467621763	0.618923692160945	7.59168498185744e-05	0.000719005221293574	LINC01465	long intergenic non-protein coding RNA 1465 [Source:HGNC Symbol;Acc:HGNC:26364]	12	62601751	62603690	-1
ENSG00000050628	45.6243862631948	2.04502105389694	0.65738636498551	7.63015389375325e-05	0.000721904467961885	PTGER3	prostaglandin E receptor 3 [Source:HGNC Symbol;Acc:HGNC:9595]	1	70852353	71047808	-1
ENSG00000171476	19.599687006051	-2.85172717913913	0.884619189746305	7.68126295580889e-05	0.000726345890240996	HOPX	HOP homeobox [Source:HGNC Symbol;Acc:HGNC:24961]	4	56647988	56681899	-1
ENSG00000114378	480.392242842805	-0.657899865936582	0.180298581755884	7.7076541038329e-05	0.000728446420642462	HYAL1	hyaluronidase 1 [Source:HGNC Symbol;Acc:HGNC:5320]	3	50299890	50312381	-1
ENSG00000106829	559.744891147307	0.923760747670805	0.262640924221858	7.72902658496838e-05	0.000729960413640796	TLE4	TLE family member 4, transcriptional corepressor [Source:HGNC Symbol;Acc:HGNC:11840]	9	79571773	79726882	1
ENSG00000116903	695.243707191457	0.638129467399801	0.174968770055391	7.75005229732767e-05	0.000731264404266789	EXOC8	exocyst complex component 8 [Source:HGNC Symbol;Acc:HGNC:24659]	1	231332753	231337852	-1
ENSG00000102302	494.993192279163	-0.626069755968648	0.170100664379169	7.80942660979796e-05	0.000736468208734705	FGD1	FYVE, RhoGEF and PH domain containing 1 [Source:HGNC Symbol;Acc:HGNC:3663]	X	54445454	54496234	-1
ENSG00000106701	198.666300118338	0.814164528677926	0.230728890816603	7.87331484987679e-05	0.000742091843444874	FSD1L	fibronectin type III and SPRY domain containing 1 like [Source:HGNC Symbol;Acc:HGNC:13753]	9	105447796	105552433	1
ENSG00000176490	161.502003491782	-0.897361767438414	0.256500090343715	7.90232510051867e-05	0.000744021829253477	DIRAS1	DIRAS family GTPase 1 [Source:HGNC Symbol;Acc:HGNC:19127]	19	2714567	2721372	-1
ENSG00000138764	1765.16981944828	-0.812057076665596	0.233506905796546	7.96886055541081e-05	0.000749881389663779	CCNG2	cyclin G2 [Source:HGNC Symbol;Acc:HGNC:1593]	4	77157207	77433388	1
ENSG00000263528	301.523816823246	0.832365393743194	0.235539707597385	8.09262492567537e-05	0.000761117048700116	IKBKE	inhibitor of nuclear factor kappa B kinase subunit epsilon [Source:HGNC Symbol;Acc:HGNC:14552]	1	206470476	206496889	1
ENSG00000152558	7675.6147748547	0.702399179654409	0.194167116857463	8.10224130908749e-05	0.000761610683054224	TMEM123	transmembrane protein 123 [Source:HGNC Symbol;Acc:HGNC:30138]	11	102396332	102470384	-1
ENSG00000228716	328.054003281635	-0.98142605408525	0.292543607827176	8.17754811561667e-05	0.000768275358254353	DHFR	dihydrofolate reductase [Source:HGNC Symbol;Acc:HGNC:2861]	5	80626226	80654983	-1
ENSG00000165617	219.635136399111	1.16182902377176	0.347998400673943	8.18737424801078e-05	0.00076837053155309	DACT1	dishevelled binding antagonist of beta catenin 1 [Source:HGNC Symbol;Acc:HGNC:17748]	14	58633967	58648321	1
ENSG00000122420	2419.2878389123	0.6646103945592	0.182352902887742	8.25225052585684e-05	0.000773626303329923	PTGFR	prostaglandin F receptor [Source:HGNC Symbol;Acc:HGNC:9600]	1	78303884	78540701	1
ENSG00000242125	331.532061486828	-0.768908636732346	0.218434493876378	8.25948420106197e-05	0.000773888371917881	SNHG3	small nucleolar RNA host gene 3 [Source:HGNC Symbol;Acc:HGNC:10118]	1	28505980	28510892	1
ENSG00000166402	347.108444539243	-0.745454891086335	0.210321847844028	8.26604482311192e-05	0.000774087129863601	TUB	TUB bipartite transcription factor [Source:HGNC Symbol;Acc:HGNC:12406]	11	8019244	8106112	1
ENSG00000111728	127.183406202987	-1.02417545155667	0.298400278338985	8.38195217274999e-05	0.000784099249121468	ST8SIA1	ST8 alpha-N-acetyl-neuraminide alpha-2,8-sialyltransferase 1 [Source:HGNC Symbol;Acc:HGNC:10869]	12	22063773	22437041	-1
ENSG00000065328	182.712956195715	-2.21488558446818	0.739707064781122	8.3934803826714e-05	0.000784756661837218	MCM10	minichromosome maintenance 10 replication initiation factor [Source:HGNC Symbol;Acc:HGNC:18043]	10	13161554	13211104	1
ENSG00000160949	133.35382978697	-1.28763324378909	0.397527965632936	8.42615551107202e-05	0.00078738946220023	TONSL	tonsoku like, DNA repair protein [Source:HGNC Symbol;Acc:HGNC:7801]	8	144428775	144444440	-1
ENSG00000240764	75.5735543028387	-1.23528239805412	0.371215368078264	8.46659047554962e-05	0.000790744178479693	PCDHGC5	protocadherin gamma subfamily C, 5 [Source:HGNC Symbol;Acc:HGNC:8718]	5	141489121	141512979	1
ENSG00000157570	22.4285951862953	-3.93711010408726	1.27041024837301	8.58075918073217e-05	0.000800549480119994	TSPAN18	tetraspanin 18 [Source:HGNC Symbol;Acc:HGNC:20660]	11	44726465	44932423	1
ENSG00000138182	315.728930681439	-1.09182290547197	0.332122250232588	8.59447386313626e-05	0.000801400217922497	KIF20B	kinesin family member 20B [Source:HGNC Symbol;Acc:HGNC:7212]	10	89701610	89774939	1
ENSG00000167207	1419.33722804119	3.75774007630557	1.45894574776252	8.79265556586408e-05	0.0008181298564673	NOD2	nucleotide binding oligomerization domain containing 2 [Source:HGNC Symbol;Acc:HGNC:5331]	16	50693588	50734041	1
ENSG00000205208	187.491195168423	-1.00894706870453	0.301545670741645	8.80651525006652e-05	0.00081898243421552	C4orf46	chromosome 4 open reading frame 46 [Source:HGNC Symbol;Acc:HGNC:27320]	4	158666675	158672255	-1
ENSG00000224596	381.505373186912	0.628491803272992	0.172703226327746	8.84603933279083e-05	0.000821781501576311	ZMIZ1-AS1	ZMIZ1 antisense RNA 1 [Source:HGNC Symbol;Acc:HGNC:27433]	10	78943328	79067895	-1
ENSG00000091651	106.869927274113	-1.2884544175876	0.393817484413503	8.96172453308839e-05	0.000831642313376595	ORC6	origin recognition complex subunit 6 [Source:HGNC Symbol;Acc:HGNC:17151]	16	46689643	46698394	1
ENSG00000143382	624.957409544815	-0.664657215125278	0.184039378415826	8.97949023308474e-05	0.00083284771911861	ADAMTSL4	ADAMTS like 4 [Source:HGNC Symbol;Acc:HGNC:19706]	1	150549369	150560937	1
ENSG00000128165	334.081874419584	-0.888655151475333	0.257927099893882	8.99050275231071e-05	0.000833425818671142	ADM2	adrenomedullin 2 [Source:HGNC Symbol;Acc:HGNC:28898]	22	50481543	50486440	1
ENSG00000182405	142.978390608584	0.911119825617309	0.267193763738186	9.08453830397872e-05	0.00084169550694196	PGBD4	piggyBac transposable element derived 4 [Source:HGNC Symbol;Acc:HGNC:19401]	15	34102083	34108686	1
ENSG00000157766	38896.7672116312	-0.798871027080098	0.227071981257072	9.11210737284307e-05	0.00084380146712833	ACAN	aggrecan [Source:HGNC Symbol;Acc:HGNC:319]	15	88803436	88875354	1
ENSG00000204789	96.7726565749375	-1.15335726128854	0.345564352938336	9.19610918953677e-05	0.000850496736147692	ZNF204P	zinc finger protein 204, pseudogene [Source:HGNC Symbol;Acc:HGNC:12995]	6	27357825	27360221	-1
ENSG00000280143	44.9507367972447	-2.27155295487842	0.701331346911322	9.26446142285665e-05	0.000856088767907584	AP000892.4	novel transcript	11	117204967	117210292	1
ENSG00000197302	392.345920623338	0.663185854502102	0.183829560753054	9.26934446183127e-05	0.000856088767907584	ZNF720	zinc finger protein 720 [Source:HGNC Symbol;Acc:HGNC:26987]	16	31713229	31794869	1
ENSG00000064205	238.751244670294	-0.80713142777427	0.231246072516178	9.33055594543694e-05	0.000861176884184705	CCN5	cellular communication network factor 5 [Source:HGNC Symbol;Acc:HGNC:12770]	20	44714844	44728509	1
ENSG00000179271	470.817934595219	-0.661579956710196	0.184496940492288	9.46718179671844e-05	0.000872050971946008	GADD45GIP1	GADD45G interacting protein 1 [Source:HGNC Symbol;Acc:HGNC:29996]	19	12953119	12957223	-1
ENSG00000176720	399.019784076446	-0.625360267458037	0.172273507542292	9.51833115857506e-05	0.000875837152570308	BOK	BCL2 family apoptosis regulator BOK [Source:HGNC Symbol;Acc:HGNC:1087]	2	241551424	241574131	1
ENSG00000163840	8022.66660617594	0.608608571664459	0.167551865027263	9.57011328609574e-05	0.000880137475578331	DTX3L	deltex E3 ubiquitin ligase 3L [Source:HGNC Symbol;Acc:HGNC:30323]	3	122564338	122575203	1
ENSG00000156802	1165.10947789552	-0.778924523007416	0.225372738431631	9.66488381261442e-05	0.000888384707646587	ATAD2	ATPase family AAA domain containing 2 [Source:HGNC Symbol;Acc:HGNC:30123]	8	123319850	123416350	-1
ENSG00000174804	313.408238470794	-0.724603359643043	0.204744098916424	9.67107833414687e-05	0.000888485737157634	FZD4	frizzled class receptor 4 [Source:HGNC Symbol;Acc:HGNC:4042]	11	86945679	86955395	-1
ENSG00000187837	320.060467129971	0.868973154870338	0.249523236353802	9.68954472581572e-05	0.000889537982092669	H1-2	H1.2 linker histone, cluster member [Source:HGNC Symbol;Acc:HGNC:4716]	6	26055787	26056428	-1
ENSG00000109854	990.093523543898	0.69303814673772	0.193741550516999	9.69273479369198e-05	0.000889537982092669	HTATIP2	HIV-1 Tat interactive protein 2 [Source:HGNC Symbol;Acc:HGNC:16637]	11	20363685	20383783	1
ENSG00000213366	129.902264581378	-1.00869640731733	0.298020658039704	9.76347607878457e-05	0.000895087972585524	GSTM2	glutathione S-transferase mu 2 [Source:HGNC Symbol;Acc:HGNC:4634]	1	109668022	109709551	1
ENSG00000135617	71.6665685796648	-1.27456913849768	0.389465039094424	9.86355234331685e-05	0.000903312826735378	PRADC1	protease associated domain containing 1 [Source:HGNC Symbol;Acc:HGNC:16047]	2	73228010	73233239	-1
ENSG00000119333	351.718323331439	-0.665049717410268	0.185848646104502	9.97356589169473e-05	0.000912908495818798	WDR34	WD repeat domain 34 [Source:HGNC Symbol;Acc:HGNC:28296]	9	128633661	128656787	-1
ENSG00000130758	304.420708420381	0.715150920422485	0.200704791970313	0.000100080073383697	0.000915229241943973	MAP3K10	mitogen-activated protein kinase kinase kinase 10 [Source:HGNC Symbol;Acc:HGNC:6849]	19	40191426	40215575	1
ENSG00000237417	6.24310857760528	5.55769185236411	2.01724610071581	0.000100094177002188	0.000915229241943973	XRCC6P1	X-ray repair cross complementing 6 pseudogene 1 [Source:HGNC Symbol;Acc:HGNC:45183]	10	93206857	93209627	-1
ENSG00000160224	15.7000753922532	4.18542313310843	1.34055821049683	0.00010301076980323	0.000940418216261219	AIRE	autoimmune regulator [Source:HGNC Symbol;Acc:HGNC:360]	21	44285838	44298648	1
ENSG00000115648	63.9236682149461	-1.21178174586036	0.369262763701685	0.000103149207547511	0.000941189289380398	MLPH	melanophilin [Source:HGNC Symbol;Acc:HGNC:29643]	2	237485428	237555322	1
ENSG00000114933	1025.56005591451	0.640154005829215	0.178587016304118	0.000103886554298886	0.000946926213962191	INO80D	INO80 complex subunit D [Source:HGNC Symbol;Acc:HGNC:25997]	2	205993721	206086303	-1
ENSG00000165474	383.160934898431	1.95520504354379	0.607790993779382	0.000104400499106319	0.000951113637887613	GJB2	gap junction protein beta 2 [Source:HGNC Symbol;Acc:HGNC:4284]	13	20187463	20192938	-1
ENSG00000100417	214.367251375629	-0.732576069040385	0.208423132002569	0.000105000854451599	0.000955086019338831	PMM1	phosphomannomutase 1 [Source:HGNC Symbol;Acc:HGNC:9114]	22	41576900	41589871	-1
ENSG00000122861	386.91876915785	-1.00619964831597	0.305165112937757	0.000105724915842487	0.000960669805912164	PLAU	plasminogen activator, urokinase [Source:HGNC Symbol;Acc:HGNC:9052]	10	73909177	73917496	1
ENSG00000271270	48.5682292719907	-1.51381302054226	0.473511424614646	0.000106005014267392	0.000962327586038614	TMCC1-AS1	TMCC1 antisense RNA 1 (head to head) [Source:HGNC Symbol;Acc:HGNC:49060]	3	129893811	129918575	1
ENSG00000104427	233.15187541092	-0.835132138701756	0.243328700932791	0.000106038653921649	0.000962327586038614	ZC2HC1A	zinc finger C2HC-type containing 1A [Source:HGNC Symbol;Acc:HGNC:24277]	8	78666089	78719765	1
ENSG00000231764	77.3101620256111	-1.19128312754171	0.361104084448469	0.000106126195736847	0.000962327586038614	DLX6-AS1	DLX6 antisense RNA 1 [Source:HGNC Symbol;Acc:HGNC:37151]	7	96955141	97014088	-1
ENSG00000112379	460.617933764549	-0.895258460791135	0.267905011921339	0.000106128115384083	0.000962327586038614	ARFGEF3	ARFGEF family member 3 [Source:HGNC Symbol;Acc:HGNC:21213]	6	138161939	138344663	1
ENSG00000133392	585.3100161374	4.25313438457388	1.74868625758419	0.000106672318340901	0.000966693648660165	MYH11	myosin heavy chain 11 [Source:HGNC Symbol;Acc:HGNC:7569]	16	15703135	15857028	-1
ENSG00000118263	878.343446891594	-0.64122097171803	0.180088930503261	0.00010841536422437	0.000981026832371737	KLF7	Kruppel like factor 7 [Source:HGNC Symbol;Acc:HGNC:6350]	2	207074137	207167267	-1
ENSG00000182600	163.04500883355	-1.16316934431049	0.362092279514171	0.00010925760757538	0.000988135323284181	SNORC	secondary ossification center associated regulator of chondrocyte maturation [Source:HGNC Symbol;Acc:HGNC:33763]	2	232857270	232878708	1
ENSG00000099385	305.015215920462	-0.72054275334651	0.206205219545089	0.000110566064943228	0.000999450738421496	BCL7C	BAF chromatin remodeling complex subunit BCL7C [Source:HGNC Symbol;Acc:HGNC:1006]	16	30833626	30894960	-1
ENSG00000137070	157.922298347463	-1.02761960367096	0.30859395277152	0.000111582103389195	0.00100811250611264	IL11RA	interleukin 11 receptor subunit alpha [Source:HGNC Symbol;Acc:HGNC:5967]	9	34650702	34661892	1
ENSG00000113645	73.1642649458974	1.39385333953385	0.425942553363927	0.000111834285424077	0.00100986765144466	WWC1	WW and C2 domain containing 1 [Source:HGNC Symbol;Acc:HGNC:29435]	5	168291651	168472303	1
ENSG00000154783	593.568789002482	-0.62356933205821	0.174127642057046	0.000111894237316183	0.00100988603316888	FGD5	FYVE, RhoGEF and PH domain containing 5 [Source:HGNC Symbol;Acc:HGNC:19117]	3	14810853	14934571	1
ENSG00000162976	404.082092693859	-0.690092479332379	0.195471785215953	0.000113240314646311	0.00102097795578476	SLC66A3	solute carrier family 66 member 3 [Source:HGNC Symbol;Acc:HGNC:28503]	2	11155198	11178870	1
ENSG00000108823	299.267149888092	-0.844927576244767	0.249294539325825	0.000113795593271583	0.00102545413947111	SGCA	sarcoglycan alpha [Source:HGNC Symbol;Acc:HGNC:10805]	17	50164214	50175928	1
ENSG00000161513	144.856398924909	-0.923894104973932	0.272786256276147	0.000114589983953589	0.00103154648951922	FDXR	ferredoxin reductase [Source:HGNC Symbol;Acc:HGNC:3642]	17	74862497	74873031	-1
ENSG00000149798	203.467373910796	0.771119866480064	0.222349451823733	0.000114730874665138	0.00103228186869763	CDC42EP2	CDC42 effector protein 2 [Source:HGNC Symbol;Acc:HGNC:16263]	11	65314866	65322417	1
ENSG00000160298	70.1866371827061	-1.34576645588795	0.423839027161552	0.000115421757879719	0.00103668150640676	C21orf58	chromosome 21 open reading frame 58 [Source:HGNC Symbol;Acc:HGNC:1300]	21	46300181	46323875	-1
ENSG00000142279	238.434086176754	-0.758242429324633	0.218222832048355	0.000115457675370874	0.00103668150640676	WTIP	WT1 interacting protein [Source:HGNC Symbol;Acc:HGNC:20964]	19	34481758	34512304	1
ENSG00000061337	152.292065729298	-1.32798867279271	0.428266127616028	0.000116130584179246	0.00104218682261117	LZTS1	leucine zipper tumor suppressor 1 [Source:HGNC Symbol;Acc:HGNC:13861]	8	20246165	20303963	-1
ENSG00000261786	443.561981609423	-0.907145987192729	0.268732195117689	0.000116354096576665	0.00104328909569961	AC006058.1	novel transcript	3	44117299	44122365	1
ENSG00000155256	609.597579776155	0.630368778231557	0.17593388117705	0.000116579862790618	0.00104460589284687	ZFYVE27	zinc finger FYVE-type containing 27 [Source:HGNC Symbol;Acc:HGNC:26559]	10	97737121	97760907	1
ENSG00000154451	215.537237403377	4.92584704154202	1.88183203538094	0.000117399809615354	0.0010514126760467	GBP5	guanylate binding protein 5 [Source:HGNC Symbol;Acc:HGNC:19895]	1	89258950	89272804	-1
ENSG00000087586	148.069668427445	-1.2137325258041	0.380184771416963	0.000118131392917531	0.0010569654032423	AURKA	aurora kinase A [Source:HGNC Symbol;Acc:HGNC:11393]	20	56369389	56392337	-1
ENSG00000082074	399.007870543491	-1.10088812585225	0.34663538263216	0.000118149423338202	0.0010569654032423	FYB1	FYN binding protein 1 [Source:HGNC Symbol;Acc:HGNC:4036]	5	39105252	39274528	-1
ENSG00000159167	3457.6516498111	1.91676045595027	0.644168489805503	0.000118201670948126	0.0010569654032423	STC1	stanniocalcin 1 [Source:HGNC Symbol;Acc:HGNC:11373]	8	23841929	23854806	-1
ENSG00000163328	293.395957026485	-0.885270620861403	0.262902272504095	0.000119302086421966	0.00106571233654704	GPR155	G protein-coupled receptor 155 [Source:HGNC Symbol;Acc:HGNC:22951]	2	174431571	174487094	-1
ENSG00000228510	44.5176498239086	-1.60315663115046	0.52392718166118	0.000119968247126709	0.00107111434979438	AL359091.2	novel pseudogene	9	128444587	128446628	1
ENSG00000002549	4030.43138477229	0.879205526368352	0.25815350751055	0.000120336967409019	0.00107385655102921	LAP3	leucine aminopeptidase 3 [Source:HGNC Symbol;Acc:HGNC:18449]	4	17577192	17607972	1
ENSG00000069399	1136.21520834777	0.617753713048715	0.173666132583056	0.000120931903878444	0.00107806217174255	BCL3	BCL3 transcription coactivator [Source:HGNC Symbol;Acc:HGNC:998]	19	44747705	44760044	1
ENSG00000175274	278.198470805215	-0.817463102536838	0.239963823028226	0.000121860036378441	0.00108522648331505	TP53I11	tumor protein p53 inducible protein 11 [Source:HGNC Symbol;Acc:HGNC:16842]	11	44885903	44951306	-1
ENSG00000100911	1615.14036394515	0.750892419309726	0.215682298442155	0.000122057060439975	0.00108642621893407	PSME2	proteasome activator subunit 2 [Source:HGNC Symbol;Acc:HGNC:9569]	14	24143362	24147570	-1
ENSG00000122644	82.1828946066651	1.03648247662216	0.31324020350638	0.000122526201537933	0.00109004560011068	ARL4A	ADP ribosylation factor like GTPase 4A [Source:HGNC Symbol;Acc:HGNC:695]	7	12686856	12690958	1
ENSG00000179532	385.205278868213	0.670388276398102	0.188982395869625	0.000124218191570376	0.0011034093766748	DNHD1	dynein heavy chain domain 1 [Source:HGNC Symbol;Acc:HGNC:26532]	11	6497260	6593758	1
ENSG00000140403	439.873817110443	0.632075411104033	0.177388396656319	0.000125001855445043	0.00110980516975317	DNAJA4	DnaJ heat shock protein family (Hsp40) member A4 [Source:HGNC Symbol;Acc:HGNC:14885]	15	78264086	78282196	1
ENSG00000204381	134.574538317037	-0.945077685796772	0.282406399095844	0.000125775259320792	0.00111496857995762	LAYN	layilin [Source:HGNC Symbol;Acc:HGNC:29471]	11	111540280	111561745	1
ENSG00000068383	204.740715323799	-0.775385433747354	0.225719369247726	0.000126435751059554	0.00111968521646797	INPP5A	inositol polyphosphate-5-phosphatase A [Source:HGNC Symbol;Acc:HGNC:6076]	10	132537787	132783480	1
ENSG00000104450	298.583600489766	0.78451812229939	0.231622053622838	0.000128498547946702	0.0011373752185516	SPAG1	sperm associated antigen 1 [Source:HGNC Symbol;Acc:HGNC:11212]	8	100157906	100259278	1
ENSG00000127311	393.916180379488	0.815127641333781	0.239587966272792	0.00012995322657769	0.00114966738297066	HELB	DNA helicase B [Source:HGNC Symbol;Acc:HGNC:17196]	12	66302545	66347645	1
ENSG00000109819	1401.11750381632	0.621875826818148	0.176614505558036	0.000131404324574587	0.00116191541967904	PPARGC1A	PPARG coactivator 1 alpha [Source:HGNC Symbol;Acc:HGNC:9237]	4	23755041	23904089	-1
ENSG00000113657	3276.56463948217	-0.657528721307645	0.188851563793268	0.000131831011616614	0.00116509749090669	DPYSL3	dihydropyrimidinase like 3 [Source:HGNC Symbol;Acc:HGNC:3015]	5	147390808	147510068	-1
ENSG00000174943	247.609429418435	0.71481601630267	0.20679614017185	0.000132244425261298	0.00116756761685127	KCTD13	potassium channel tetramerization domain containing 13 [Source:HGNC Symbol;Acc:HGNC:22234]	16	29905012	29926236	-1
ENSG00000134291	599.486271800561	-0.657467297441795	0.187548821639886	0.000132402097786561	0.00116836810683414	TMEM106C	transmembrane protein 106C [Source:HGNC Symbol;Acc:HGNC:28775]	12	47963569	47968878	1
ENSG00000171960	69.4437602855497	-1.10067939915038	0.340394409768453	0.000132796958286634	0.00117125976815581	PPIH	peptidylprolyl isomerase H [Source:HGNC Symbol;Acc:HGNC:14651]	1	42658423	42676758	1
ENSG00000254470	488.28838330406	0.755033068125488	0.219498404711072	0.000133449457267942	0.00117641971000056	AP5B1	adaptor related protein complex 5 subunit beta 1 [Source:HGNC Symbol;Acc:HGNC:25104]	11	65773898	65780976	-1
ENSG00000171631	97.8891080763052	-1.55034982717473	0.531131345206339	0.000133647715108632	0.00117757211134372	P2RY6	pyrimidinergic receptor P2Y6 [Source:HGNC Symbol;Acc:HGNC:8543]	11	73264505	73298617	1
ENSG00000154358	158.087686903416	-0.921772245454885	0.275593468006475	0.000136460887225308	0.00120175176290288	OBSCN	obscurin, cytoskeletal calmodulin and titin-interacting RhoGEF [Source:HGNC Symbol;Acc:HGNC:15719]	1	228208063	228378876	1
ENSG00000229474	95.2674696795207	1.10771226475414	0.336974788258094	0.000137292983976751	0.00120846933952681	PATL2	PAT1 homolog 2 [Source:HGNC Symbol;Acc:HGNC:33630]	15	44665732	44711316	-1
ENSG00000141404	365.592501127851	0.719254533561583	0.209104036919752	0.000142406174480309	0.00125095035990587	GNAL	G protein subunit alpha L [Source:HGNC Symbol;Acc:HGNC:4388]	18	11689264	11885685	1
ENSG00000261340	16.6351239305519	-3.61983959105831	1.1090340081203	0.000143152995006203	0.00125624497932721	LINC01616	long intergenic non-protein coding RNA 1616 [Source:HGNC Symbol;Acc:HGNC:51900]	11	29980113	29982392	-1
ENSG00000125730	4753.28032453028	3.6673382110773	1.45244405017086	0.000143722482213003	0.00126060810983306	C3	complement C3 [Source:HGNC Symbol;Acc:HGNC:1318]	19	6677704	6730562	-1
ENSG00000196449	229.807770315454	0.700241300110854	0.202231850552348	0.000144015872700497	0.00126254639129138	YRDC	yrdC N6-threonylcarbamoyltransferase domain containing [Source:HGNC Symbol;Acc:HGNC:28905]	1	37802945	37808208	-1
ENSG00000189320	857.626269389154	-0.777227296203367	0.23320919209844	0.000144798011428064	0.00126876528908098	FAM180A	family with sequence similarity 180 member A [Source:HGNC Symbol;Acc:HGNC:33773]	7	135728348	135748813	-1
ENSG00000164087	82.0564501828817	-1.17556276925852	0.374316315188668	0.000145459082099931	0.00127391763665319	POC1A	POC1 centriolar protein A [Source:HGNC Symbol;Acc:HGNC:24488]	3	52075226	52154690	-1
ENSG00000184545	87.8945410478601	1.14487444656165	0.36465475886611	0.000146114720118206	0.00127901725637608	DUSP8	dual specificity phosphatase 8 [Source:HGNC Symbol;Acc:HGNC:3074]	11	1554051	1572271	-1
ENSG00000105371	22.6634467596782	2.25914325421818	0.75611590618296	0.000148223443613515	0.00129682498057645	ICAM4	intercellular adhesion molecule 4 (Landsteiner-Wiener blood group) [Source:HGNC Symbol;Acc:HGNC:5347]	19	10286955	10288522	1
ENSG00000079819	3553.83868705915	-0.63171692827139	0.181578637506021	0.000148728294117756	0.00130044849834818	EPB41L2	erythrocyte membrane protein band 4.1 like 2 [Source:HGNC Symbol;Acc:HGNC:3379]	6	130839347	131063322	-1
ENSG00000165449	47.5144475424236	-1.70365792933629	0.553874880436732	0.000150220670591225	0.00131232356367695	SLC16A9	solute carrier family 16 member 9 [Source:HGNC Symbol;Acc:HGNC:23520]	10	59650761	59736002	-1
ENSG00000136158	995.041360576224	-0.676575056780211	0.197607080608651	0.000150896238204255	0.00131756520058467	SPRY2	sprouty RTK signaling antagonist 2 [Source:HGNC Symbol;Acc:HGNC:11270]	13	80335976	80341126	-1
ENSG00000124249	28.2473424606316	-1.78218580958811	0.584395210604604	0.000151766204109347	0.00132449814867602	KCNK15	potassium two pore domain channel subfamily K member 15 [Source:HGNC Symbol;Acc:HGNC:13814]	20	44745865	44752313	1
ENSG00000101670	24.0014716561844	2.08910758236414	0.737287566359808	0.000152180096548794	0.00132684940937881	LIPG	lipase G, endothelial type [Source:HGNC Symbol;Acc:HGNC:6623]	18	49560699	49599185	1
ENSG00000196542	19.5122079080663	-3.6729759512453	1.34256829947834	0.000152187808611437	0.00132684940937881	SPTSSB	serine palmitoyltransferase small subunit B [Source:HGNC Symbol;Acc:HGNC:24045]	3	161344792	161372880	-1
ENSG00000116761	243.065654123367	0.759829047161346	0.222815763042745	0.000152642459126419	0.00132948379609759	CTH	cystathionine gamma-lyase [Source:HGNC Symbol;Acc:HGNC:2501]	1	70411218	70439851	1
ENSG00000198947	29.9506075385895	-2.40993443642624	0.808818542964915	0.000152866070656852	0.00133076668699128	DMD	dystrophin [Source:HGNC Symbol;Acc:HGNC:2928]	X	31097677	33339441	-1
ENSG00000269190	199.95774317041	-0.915326076003529	0.279029140740189	0.000154208897749413	0.00134178670162501	FBXO17	F-box protein 17 [Source:HGNC Symbol;Acc:HGNC:18754]	19	38941401	38975742	-1
ENSG00000005189	62.0052005404697	-1.30641450673603	0.418339370738672	0.00015460349644783	0.00134454921075352	REXO5	RNA exonuclease 5 [Source:HGNC Symbol;Acc:HGNC:24661]	16	20806429	20849668	1
ENSG00000267365	4.52364078921094	6.0457294775305	2.8109433741092	0.000154769544280738	0.00134465198984715	KCNJ2-AS1	KCNJ2 antisense RNA 1 [Source:HGNC Symbol;Acc:HGNC:43720]	17	70166961	70169402	-1
ENSG00000184205	1510.07777684684	0.599764527438874	0.170032725424443	0.0001560364828295	0.00135498413899302	TSPYL2	TSPY like 2 [Source:HGNC Symbol;Acc:HGNC:24358]	X	53082367	53088540	1
ENSG00000129038	836.448433176841	-0.693331372881968	0.200426488686898	0.00015677129747004	0.00136068746340721	LOXL1	lysyl oxidase like 1 [Source:HGNC Symbol;Acc:HGNC:6665]	15	73925989	73952137	1
ENSG00000166997	288.922764898228	-0.70948141799387	0.206762004369916	0.000159285787675826	0.00137976466949994	CNPY4	canopy FGF signaling regulator 4 [Source:HGNC Symbol;Acc:HGNC:28631]	7	100119634	100125508	1
ENSG00000139219	24937.8311919329	-1.58144022368974	0.540584562698725	0.00015950809500879	0.00138100429626031	COL2A1	collagen type II alpha 1 chain [Source:HGNC Symbol;Acc:HGNC:2200]	12	47972967	48004554	-1
ENSG00000170629	70.5870888125309	-1.38584228159723	0.462010362239665	0.000159819804445498	0.00138301634248941	DPY19L2P2	DPY19L2 pseudogene 2 [Source:HGNC Symbol;Acc:HGNC:21764]	7	103175133	103280410	-1
ENSG00000184831	192.916320570347	0.858302974621729	0.25539628463705	0.000161994510690788	0.00140044535593221	APOO	apolipoprotein O [Source:HGNC Symbol;Acc:HGNC:28727]	X	23833353	23907938	-1
ENSG00000172602	23.3412243661785	2.3103582811083	0.85607971472897	0.000163611747509348	0.00141170097527732	RND1	Rho family GTPase 1 [Source:HGNC Symbol;Acc:HGNC:18314]	12	48857145	48865870	-1
ENSG00000070495	383.80004673534	0.60982830924386	0.175586449035123	0.000163731034242886	0.00141170097527732	JMJD6	jumonji domain containing 6, arginine demethylase and lysine hydroxylase [Source:HGNC Symbol;Acc:HGNC:19355]	17	76712832	76726799	-1
ENSG00000180914	25.2906438661189	1.83530329479264	0.616358443577329	0.000163769139580371	0.00141170097527732	OXTR	oxytocin receptor [Source:HGNC Symbol;Acc:HGNC:8529]	3	8750408	8769628	-1
ENSG00000090339	12871.8741991584	2.40466888353416	0.850196516495484	0.00016388292206711	0.00141187080636571	ICAM1	intercellular adhesion molecule 1 [Source:HGNC Symbol;Acc:HGNC:5344]	19	10271093	10286615	1
ENSG00000132792	625.8012102234	0.719102246928571	0.211496931319146	0.000164305005655247	0.00141480809067187	CTNNBL1	catenin beta like 1 [Source:HGNC Symbol;Acc:HGNC:15879]	20	37693955	37872129	1
ENSG00000165644	28.2741635802814	-1.79066716287605	0.594554709020707	0.000164576060322918	0.00141644262776443	COMTD1	catechol-O-methyltransferase domain containing 1 [Source:HGNC Symbol;Acc:HGNC:26309]	10	75233641	75236030	-1
ENSG00000153094	307.105311803682	0.782839142583095	0.233370899296331	0.000164790381542571	0.00141746632505771	BCL2L11	BCL2 like 11 [Source:HGNC Symbol;Acc:HGNC:994]	2	111119378	111168445	1
ENSG00000145428	19.0127700603404	2.63018093890384	0.97854313071445	0.000165178190754575	0.00141952297298547	RNF175	ring finger protein 175 [Source:HGNC Symbol;Acc:HGNC:27735]	4	153710160	153760024	-1
ENSG00000145423	122.071515197139	2.61599247973944	0.934054364686214	0.000167020363084217	0.00143323527121038	SFRP2	secreted frizzled related protein 2 [Source:HGNC Symbol;Acc:HGNC:10777]	4	153780591	153789083	-1
ENSG00000167747	199.954799052675	-0.92530890532085	0.282916759449915	0.000167298200783011	0.00143491329417283	C19orf48	chromosome 19 open reading frame 48 [Source:HGNC Symbol;Acc:HGNC:29667]	19	50797704	50804929	-1
ENSG00000165606	9.11640720675038	4.93754337404903	1.64728107159564	0.000169325561588114	0.00145016199283495	DRGX	dorsal root ganglia homeobox [Source:HGNC Symbol;Acc:HGNC:21536]	10	49364181	49396016	-1
ENSG00000171951	149.860673894686	-1.04395984839125	0.328619910166709	0.00017190765485744	0.00147052476640695	SCG2	secretogranin II [Source:HGNC Symbol;Acc:HGNC:10575]	2	223596940	223602361	-1
ENSG00000139974	595.19507571735	-0.58877355011123	0.169993779564949	0.000172030508436677	0.00147052476640695	SLC38A6	solute carrier family 38 member 6 [Source:HGNC Symbol;Acc:HGNC:19863]	14	60981114	61083733	1
ENSG00000066248	727.162378353989	-0.792538461862947	0.23809545978137	0.000172040518636817	0.00147052476640695	NGEF	neuronal guanine nucleotide exchange factor [Source:HGNC Symbol;Acc:HGNC:7807]	2	232878701	233013256	-1
ENSG00000180233	221.191200363297	0.774389095178435	0.231142164838926	0.000172436051244101	0.00147318345200558	ZNRF2	zinc and ring finger 2 [Source:HGNC Symbol;Acc:HGNC:22316]	7	30284597	30367689	1
ENSG00000115919	773.770857584999	2.60636681639557	0.934238320958009	0.000174114681709868	0.00148606838226871	KYNU	kynureninase [Source:HGNC Symbol;Acc:HGNC:6469]	2	142877657	143055833	1
ENSG00000125885	298.530544336214	-0.769191311989354	0.230883650642813	0.000174535542646587	0.00148893163264606	MCM8	minichromosome maintenance 8 homologous recombination repair factor [Source:HGNC Symbol;Acc:HGNC:16147]	20	5950652	5998977	1
ENSG00000237927	28.6896904466038	1.76326449814598	0.572308988031126	0.000175189976833203	0.00149305358066499	AL078604.2	novel transcript	6	159586955	159589169	-1
ENSG00000140280	131.939501169093	1.09904962921788	0.349050783921605	0.000175568434187411	0.00149481776705365	LYSMD2	LysM domain containing 2 [Source:HGNC Symbol;Acc:HGNC:28571]	15	51723011	51751585	-1
ENSG00000103260	153.059411397013	-0.922955516949781	0.28475274261374	0.000176110966969251	0.00149870518840548	METRN	meteorin, glial cell differentiation regulator [Source:HGNC Symbol;Acc:HGNC:14151]	16	715118	719655	1
ENSG00000092010	2075.42835864996	0.770124805710689	0.228599923290707	0.00017625926363998	0.00149923550248309	PSME1	proteasome activator subunit 1 [Source:HGNC Symbol;Acc:HGNC:9568]	14	24136163	24138967	1
ENSG00000135678	307.174408200272	0.835755085621203	0.24137909157557	0.000176365642027001	0.00149940892248894	CPM	carboxypeptidase M [Source:HGNC Symbol;Acc:HGNC:2311]	12	68842197	68971570	-1
ENSG00000171425	116.34112634318	-0.899973392121908	0.273965914018298	0.000176905355083943	0.00150326446228008	ZNF581	zinc finger protein 581 [Source:HGNC Symbol;Acc:HGNC:25017]	19	55635459	55645623	1
ENSG00000254535	59.0467263096424	-1.30860205105654	0.427556121202211	0.000177652479352914	0.00150887787748503	PABPC4L	poly(A) binding protein cytoplasmic 4 like [Source:HGNC Symbol;Acc:HGNC:31955]	4	134196333	134201789	-1
ENSG00000135842	2213.51077252923	-0.66487200745925	0.195464757602208	0.000177880739111582	0.00151008103597305	NIBAN1	niban apoptosis regulator 1 [Source:HGNC Symbol;Acc:HGNC:16784]	1	184790724	184974508	-1
ENSG00000239697	128.897625936453	-0.906265823770465	0.277014772230855	0.000178903926062584	0.00151655214329279	TNFSF12	TNF superfamily member 12 [Source:HGNC Symbol;Acc:HGNC:11927]	17	7549058	7557890	1
ENSG00000088340	180.56357422733	-0.871378506643356	0.268911922586768	0.000179765213452151	0.00152311274390921	FER1L4	fer-1 like family member 4 (pseudogene) [Source:HGNC Symbol;Acc:HGNC:15801]	20	35558737	35607562	-1
ENSG00000145390	931.946975078492	0.608222198053616	0.176480871454081	0.000186300391930884	0.00157618628534635	USP53	ubiquitin specific peptidase 53 [Source:HGNC Symbol;Acc:HGNC:29255]	4	119212587	119295517	1
ENSG00000205269	126.216839706074	0.904956105911326	0.278857266261533	0.000187538679600179	0.0015858932862213	TMEM170B	transmembrane protein 170B [Source:HGNC Symbol;Acc:HGNC:34244]	6	11537749	11583524	1
ENSG00000172318	52.1392053135539	-1.37448919736573	0.449074798621155	0.000187649215887387	0.00158605883539911	B3GALT1	beta-1,3-galactosyltransferase 1 [Source:HGNC Symbol;Acc:HGNC:916]	2	167868948	167874041	1
ENSG00000152082	293.858744519232	-0.690355524464088	0.205839754160069	0.000189916665470516	0.00160366919893917	MZT2B	mitotic spindle organizing protein 2B [Source:HGNC Symbol;Acc:HGNC:25886]	2	130181737	130190729	1
ENSG00000246100	36.6144094743162	-1.66939593132035	0.564832999792108	0.000190660878021038	0.00160917411909625	LINC00900	long intergenic non-protein coding RNA 900 [Source:HGNC Symbol;Acc:HGNC:27444]	11	115753889	115760646	-1
ENSG00000131746	50.6190638364609	1.30473510175327	0.430952085196543	0.000191799126845917	0.00161721536499625	TNS4	tensin 4 [Source:HGNC Symbol;Acc:HGNC:24352]	17	40475828	40501623	-1
ENSG00000080493	183.010613999318	1.13726889398137	0.372489363933485	0.000193488561309072	0.00163067184318332	SLC4A4	solute carrier family 4 member 4 [Source:HGNC Symbol;Acc:HGNC:11030]	4	71062667	71572087	1
ENSG00000108639	395.482577882864	0.653784539094908	0.191966147112517	0.00019759298937553	0.00166445843272518	SYNGR2	synaptogyrin 2 [Source:HGNC Symbol;Acc:HGNC:11499]	17	78168558	78173527	1
ENSG00000135824	9.89689190602758	-5.54777595576455	2.59606965142104	0.000198028764060706	0.00166732378509248	RGS8	regulator of G protein signaling 8 [Source:HGNC Symbol;Acc:HGNC:16810]	1	182641816	182684576	-1
ENSG00000136869	372.597664880174	0.594617275298686	0.172660220756963	0.000198713082074431	0.00167227799813314	TLR4	toll like receptor 4 [Source:HGNC Symbol;Acc:HGNC:11850]	9	117704175	117724735	1
ENSG00000234290	10.3446055677357	3.69559365220369	1.4303457467314	0.000198985215046316	0.00167376034479625	AC116366.2	novel transcript	5	132468890	132473043	-1
ENSG00000259953	35.9229426961355	1.4275128884855	0.476059188855795	0.000199975321713951	0.00167965784428042	AL138756.1	novel transcript, overlapping SUSD1	9	112028570	112039143	-1
ENSG00000205336	477.917918900019	0.744811427911647	0.223628683656845	0.000201144650203308	0.00168785335206693	ADGRG1	adhesion G protein-coupled receptor G1 [Source:HGNC Symbol;Acc:HGNC:4512]	16	57610652	57665580	1
ENSG00000188312	195.772068927141	-1.02802856112462	0.331889487357801	0.000203675339913087	0.00170744562599255	CENPP	centromere protein P [Source:HGNC Symbol;Acc:HGNC:32933]	9	92325953	92620529	1
ENSG00000105519	184.93266060092	-0.749870311429795	0.225579782258243	0.000204192892499096	0.00171022587791201	CAPS	calcyphosine [Source:HGNC Symbol;Acc:HGNC:1487]	19	5912339	5916211	1
ENSG00000079156	193.908483325578	-0.763452032432355	0.233059930871585	0.000204464032738528	0.00171076743707375	OSBPL6	oxysterol binding protein like 6 [Source:HGNC Symbol;Acc:HGNC:16388]	2	178194481	178402893	1
ENSG00000054967	163.710342409355	0.870045688301356	0.271558766896345	0.000206925154943009	0.00173052946126679	RELT	RELT TNF receptor [Source:HGNC Symbol;Acc:HGNC:13764]	11	73376399	73397474	1
ENSG00000184979	815.145418254809	0.888584251698493	0.279203243441389	0.00020957833981873	0.00175019995757624	USP18	ubiquitin specific peptidase 18 [Source:HGNC Symbol;Acc:HGNC:12616]	22	18150170	18177397	1
ENSG00000179598	111.116867062993	0.980030863415802	0.313585885023	0.000212309747361762	0.00177038280456668	PLD6	phospholipase D family member 6 [Source:HGNC Symbol;Acc:HGNC:30447]	17	17200995	17206333	-1
ENSG00000106346	535.041419505241	0.657771353988593	0.193701708894413	0.000212548142459174	0.00177076061159131	USP42	ubiquitin specific peptidase 42 [Source:HGNC Symbol;Acc:HGNC:20068]	7	6104884	6161564	1
ENSG00000141314	55.9081801733984	1.78165937190749	0.606713437956149	0.000214181620508773	0.00178351715224999	RHBDL3	rhomboid like 3 [Source:HGNC Symbol;Acc:HGNC:16502]	17	32265832	32324659	1
ENSG00000129667	858.569037451324	1.59218860148582	0.545400484535831	0.000214663134987258	0.00178582112823131	RHBDF2	rhomboid 5 homolog 2 [Source:HGNC Symbol;Acc:HGNC:20788]	17	76470891	76501790	-1
ENSG00000125735	18.3307015219822	3.54868630813919	1.12355753292488	0.000215432593310053	0.00179136772987477	TNFSF14	TNF superfamily member 14 [Source:HGNC Symbol;Acc:HGNC:11930]	19	6661253	6670588	-1
ENSG00000120137	2183.53173670569	0.620496799840762	0.183222701493899	0.000215858575987527	0.00179405433245687	PANK3	pantothenate kinase 3 [Source:HGNC Symbol;Acc:HGNC:19365]	5	168548495	168579368	-1
ENSG00000111537	5.49425329145604	6.02651074480904	2.93584394258704	0.000216179747756314	0.0017958676806226	IFNG	interferon gamma [Source:HGNC Symbol;Acc:HGNC:5438]	12	68154768	68159740	-1
ENSG00000136643	1243.79010025115	0.6166644279654	0.180423844101672	0.000221721493910282	0.00183980317707393	RPS6KC1	ribosomal protein S6 kinase C1 [Source:HGNC Symbol;Acc:HGNC:10439]	1	213051233	213274774	1
ENSG00000164520	38.959256890326	-1.57754841301782	0.533068945794908	0.000221785070723714	0.00183980317707393	RAET1E	retinoic acid early transcript 1E [Source:HGNC Symbol;Acc:HGNC:16793]	6	149883375	149898102	-1
ENSG00000155545	759.68930661724	0.587209415557843	0.172832969298106	0.000225749223613666	0.00187090742022409	MIER3	MIER family member 3 [Source:HGNC Symbol;Acc:HGNC:26678]	5	56919602	56971675	-1
ENSG00000136261	392.63183143738	-0.716614915368455	0.215816673374273	0.000226349010870784	0.0018749870320921	BZW2	basic leucine zipper and W2 domains 2 [Source:HGNC Symbol;Acc:HGNC:18808]	7	16646131	16706523	1
ENSG00000076382	281.121850329492	-0.942237465853311	0.306136612441749	0.000231285261485811	0.00191315042909302	SPAG5	sperm associated antigen 5 [Source:HGNC Symbol;Acc:HGNC:13452]	17	28577565	28599025	-1
ENSG00000165029	1004.70792607869	0.694745713050574	0.210408089868699	0.000232364096291635	0.00192006431576341	ABCA1	ATP binding cassette subfamily A member 1 [Source:HGNC Symbol;Acc:HGNC:29]	9	104781006	104928155	-1
ENSG00000140853	1903.19027725794	1.35644836611464	0.449796674300872	0.000233504349174741	0.00192784817071968	NLRC5	NLR family CARD domain containing 5 [Source:HGNC Symbol;Acc:HGNC:29933]	16	56989485	57083531	1
ENSG00000160753	743.206616377248	-0.631137951009539	0.188574417467919	0.000238878597429368	0.00196849059705855	RUSC1	RUN and SH3 domain containing 1 [Source:HGNC Symbol;Acc:HGNC:17153]	1	155320894	155331114	1
ENSG00000073464	433.656628760513	-0.595162947584129	0.17546725186119	0.000239083993828563	0.00196925252734466	CLCN4	chloride voltage-gated channel 4 [Source:HGNC Symbol;Acc:HGNC:2022]	X	10156945	10237660	1
ENSG00000174306	925.943964666532	-0.618067542466585	0.182515215896059	0.000241072616781614	0.00198375800793818	ZHX3	zinc fingers and homeoboxes 3 [Source:HGNC Symbol;Acc:HGNC:15935]	20	41178448	41317672	-1
ENSG00000076770	363.753708857319	-0.684233542808232	0.207002700939121	0.000241501246748626	0.00198634775450745	MBNL3	muscleblind like splicing regulator 3 [Source:HGNC Symbol;Acc:HGNC:20564]	X	132369317	132489968	-1
ENSG00000187605	464.798728888985	0.650524662417848	0.193803721351481	0.000241973917992314	0.001989297127785	TET3	tet methylcytosine dioxygenase 3 [Source:HGNC Symbol;Acc:HGNC:28313]	2	73986404	74108176	1
ENSG00000002587	92.8698277890376	-1.21426491336073	0.411025082372513	0.000243693357389964	0.00200248872422658	HS3ST1	heparan sulfate-glucosamine 3-sulfotransferase 1 [Source:HGNC Symbol;Acc:HGNC:5194]	4	11393150	11429564	-1
ENSG00000093072	254.18862426662	-0.767195786559421	0.236448807672069	0.000245211523272155	0.00201401475802947	ADA2	adenosine deaminase 2 [Source:HGNC Symbol;Acc:HGNC:1839]	22	17178790	17258235	-1
ENSG00000270069	399.121732396554	-0.642513504343781	0.193157977021396	0.000246580303201503	0.00202430355316601	MIR222HG	miR222/221 cluster host gene [Source:HGNC Symbol;Acc:HGNC:49555]	X	45745211	45770274	-1
ENSG00000119042	156.034379974559	0.811398039179531	0.253475705086709	0.000254044919336049	0.00208362241696269	SATB2	SATB homeobox 2 [Source:HGNC Symbol;Acc:HGNC:21637]	2	199269500	199471266	-1
ENSG00000196503	21.0443474641083	-2.42012823928454	0.840590741804764	0.000257772596646366	0.00211220900738848	ARL9	ADP ribosylation factor like GTPase 9 [Source:HGNC Symbol;Acc:HGNC:23592]	4	56505209	56525481	1
ENSG00000184343	33.2968691529758	-1.72017576874725	0.594129811279678	0.000258769483934037	0.00211930512412249	SRPK3	SRSF protein kinase 3 [Source:HGNC Symbol;Acc:HGNC:11402]	X	153776412	153785732	1
ENSG00000168310	693.8486844023	0.679002807474268	0.204393340008134	0.00026042372413526	0.00212992892952464	IRF2	interferon regulatory factor 2 [Source:HGNC Symbol;Acc:HGNC:6117]	4	184387729	184474550	-1
ENSG00000184661	172.822619094884	-0.992421456073901	0.325257987472184	0.000260671764584582	0.00213095806800814	CDCA2	cell division cycle associated 2 [Source:HGNC Symbol;Acc:HGNC:14623]	8	25459199	25507911	1
ENSG00000182379	313.179917778965	-0.672599078929863	0.205395042447941	0.000262264290990154	0.00214196835690647	NXPH4	neurexophilin 4 [Source:HGNC Symbol;Acc:HGNC:8078]	12	57216794	57226449	1
ENSG00000166016	955.247664826381	0.897951756600682	0.28155132898231	0.000263146692352944	0.00214716372230149	ABTB2	ankyrin repeat and BTB domain containing 2 [Source:HGNC Symbol;Acc:HGNC:23842]	11	34150987	34358010	-1
ENSG00000056736	221.045072800977	1.08419300355568	0.348473291525766	0.000269946846506659	0.00219853487274013	IL17RB	interleukin 17 receptor B [Source:HGNC Symbol;Acc:HGNC:18015]	3	53846568	53865794	1
ENSG00000043143	1792.92846332978	0.828103600292537	0.256100719780744	0.000271596299867608	0.00221093589205951	JADE2	jade family PHD finger 2 [Source:HGNC Symbol;Acc:HGNC:22984]	5	134524312	134583230	1
ENSG00000177337	149.665063181537	0.740588416249734	0.226744849531104	0.000272811014701434	0.00221978799036346	DLGAP1-AS1	DLGAP1 antisense RNA 1 [Source:HGNC Symbol;Acc:HGNC:31676]	18	3593732	3598363	1
ENSG00000123374	491.972300768494	-0.591288809401666	0.176882795533277	0.000273586774174858	0.00222402451342051	CDK2	cyclin dependent kinase 2 [Source:HGNC Symbol;Acc:HGNC:1771]	12	55966781	55972789	1
ENSG00000107719	163.757159123385	-0.781326570779164	0.242486631122158	0.000277388192759709	0.002252303529678	PALD1	phosphatase domain containing paladin 1 [Source:HGNC Symbol;Acc:HGNC:23530]	10	70478767	70568450	1
ENSG00000164736	17.1116269194726	3.05842431485173	1.19766932708269	0.000280904186507127	0.00227711068983001	SOX17	SRY-box transcription factor 17 [Source:HGNC Symbol;Acc:HGNC:18122]	8	54457935	54460892	1
ENSG00000100479	58.2814087360758	-1.58410055936939	0.584021757999525	0.000281031267105246	0.00227711068983001	POLE2	DNA polymerase epsilon 2, accessory subunit [Source:HGNC Symbol;Acc:HGNC:9178]	14	49643555	49688422	-1
ENSG00000171115	6.0408806010058	5.75380463284438	2.8529414302263	0.000282467485397099	0.00228768487824859	GIMAP8	GTPase, IMAP family member 8 [Source:HGNC Symbol;Acc:HGNC:21792]	7	150450630	150479393	1
ENSG00000204923	87.681079525228	0.916389176034468	0.292832304610728	0.000282900889132723	0.00228999217093006	FBXO48	F-box protein 48 [Source:HGNC Symbol;Acc:HGNC:33857]	2	68459422	68467294	-1
ENSG00000234975	86.2418724328972	1.04711592382288	0.340105995854112	0.000283015032881475	0.00228999217093006	FTH1P2	ferritin heavy chain 1 pseudogene 2 [Source:HGNC Symbol;Acc:HGNC:3989]	1	228687415	228687826	1
[truncated: 839 more rows]
